# Supplementary material for: Laser microdissection, proteomics, and multiplex immunohistochemistry: a bumpy ride into the study of paraffin-embedded fetal and pediatric lung tissues
Source: Front Med (Lausanne). 2023 Aug 29;10:1191205. doi: 10.3389/fmed.2023.1191205 (PMC10495683; doi:10.3389/fmed.2023.1191205)
Supplement: Supplementary file 2 [file Table_2.XLSX]

## Sheet: Bronchioli vs alveoli
Uniprot	Protein	Nx	EM	Cyt	PM
A0A140TA62	IF rod domain-containing protein	#N/A	#N/A	#N/A	#N/A
A0AVT1	Ubiquitin-like modifier-activating enzyme 6	Nuclear	#N/A	cytosol	#N/A
A0FGR8	Extended synaptotagmin-2	#N/A	#N/A	cytosol	plasma membrane
A0MZ66	Shootin-1	Nuclear	#N/A	cytosol	plasma membrane
A1L0T0	Acetolactate synthase-like protein	#N/A	#N/A	#N/A	#N/A
A2RRP1	Neuroblastoma-amplified sequence	Nuclear	#N/A	#N/A	#N/A
A2VCK2	Doublecortin domain-containing protein 2B	#N/A	#N/A	#N/A	#N/A
A4D1P6	WD repeat-containing protein 91	#N/A	#N/A	cytosol	#N/A
A5D8V7	Coiled-coil domain-containing protein 151	#N/A	#N/A	#N/A	#N/A
A5D8W1	Cilia- and flagella-associated protein 69	#N/A	#N/A	#N/A	#N/A
A5YKK6	CCR4-NOT transcription complex subunit 1	Nuclear	#N/A	cytosol	#N/A
A6NHR9	Structural maintenance of chromosomes flexible hinge domain-containing protein 1	Nuclear	#N/A	#N/A	#N/A
A6NIH7	Protein unc-119 homolog B	#N/A	#N/A	#N/A	#N/A
A6NMZ7	Collagen alpha-6(VI) chain	#N/A	Extracellular Matrix	#N/A	#N/A
B0I1T2	Unconventional myosin-Ig	Nuclear	#N/A	#N/A	plasma membrane
D6REC4	Cilia- and flagella-associated protein 99	#N/A	#N/A	#N/A	#N/A
Q5U651	Ras-interacting protein 1	#N/A	#N/A	#N/A	#N/A
E5RJM6	Ankyrin repeat domain-containing protein 65	Nuclear	#N/A	#N/A	#N/A
E9PAV3	Nascent polypeptide-associated complex subunit alpha, muscle-specific form	Nuclear	#N/A	#N/A	#N/A
O00139	Kinesin-like protein KIF2A	Nuclear	#N/A	#N/A	#N/A
O00151	PDZ and LIM domain protein 1	#N/A	#N/A	#N/A	plasma membrane
O00159	Unconventional myosin-Ic	Nuclear	#N/A	#N/A	plasma membrane
O00161	Synaptosomal-associated protein 23	Nuclear	#N/A	#N/A	plasma membrane
O00170	AH receptor-interacting protein	#N/A	#N/A	cytosol	plasma membrane
O00178	GTP-binding protein 1	Nuclear	#N/A	cytosol	#N/A
O00186	Syntaxin-binding protein 3	Nuclear	#N/A	cytosol	plasma membrane
O00203	AP-3 complex subunit beta-1	Nuclear	#N/A	#N/A	#N/A
O00231	26S proteasome non-ATPase regulatory subunit 11	Nuclear	#N/A	cytosol	#N/A
O00232	26S proteasome non-ATPase regulatory subunit 12	Nuclear	#N/A	cytosol	#N/A
O00233	26S proteasome non-ATPase regulatory subunit 9	Nuclear	#N/A	cytosol	plasma membrane
O00255	Menin	Nuclear	#N/A	cytosol	plasma membrane
O00264	Membrane-associated progesterone receptor component 1	Nuclear	#N/A	#N/A	plasma membrane
O00267	Transcription elongation factor SPT5	Nuclear	#N/A	#N/A	#N/A
O00273	DNA fragmentation factor subunit alpha	Nuclear	#N/A	cytosol	plasma membrane
O00291	Huntingtin-interacting protein 1	Nuclear	#N/A	#N/A	plasma membrane
O00299	Chloride intracellular channel protein 1	Nuclear	#N/A	cytosol	plasma membrane
O00303	Eukaryotic translation initiation factor 3 subunit F	#N/A	#N/A	#N/A	#N/A
O00330	Pyruvate dehydrogenase protein X component, mitochondrial	Nuclear	#N/A	#N/A	plasma membrane
O00391	Sulfhydryl oxidase 1	#N/A	#N/A	#N/A	#N/A
O00422	Histone deacetylase complex subunit SAP18	Nuclear	#N/A	cytosol	#N/A
O00423	Echinoderm microtubule-associated protein-like 1	#N/A	#N/A	cytosol	#N/A
O00425	Insulin-like growth factor 2 mRNA-binding protein 3	Nuclear	#N/A	cytosol	#N/A
O00429	Dynamin-1-like protein	#N/A	#N/A	cytosol	plasma membrane
O00468	Agrin	#N/A	Extracellular Matrix	cytosol	plasma membrane
O00534	von Willebrand factor A domain-containing protein 5A	Nuclear	#N/A	#N/A	#N/A
O00541	Pescadillo homolog	Nuclear	#N/A	cytosol	#N/A
O00562	Membrane-associated phosphatidylinositol transfer protein 1	#N/A	#N/A	cytosol	plasma membrane
O00567	Nucleolar protein 56	Nuclear	#N/A	#N/A	#N/A
O00571	ATP-dependent RNA helicase DDX3X	Nuclear	#N/A	cytosol	plasma membrane
O00712	Nuclear factor 1 B-type	Nuclear	#N/A	#N/A	#N/A
O00754	Lysosomal alpha-mannosidase	Nuclear	#N/A	#N/A	#N/A
O00764	Pyridoxal kinase	Nuclear	#N/A	cytosol	#N/A
O14558	Heat shock protein beta-6	Nuclear	#N/A	cytosol	#N/A
O14579	Coatomer subunit epsilon	Nuclear	#N/A	#N/A	#N/A
O14617	AP-3 complex subunit delta-1	#N/A	#N/A	cytosol	#N/A
O14618	Copper chaperone for superoxide dismutase	Nuclear	#N/A	#N/A	#N/A
O14639	Actin-binding LIM protein 1	#N/A	#N/A	cytosol	#N/A
O14672	Disintegrin and metalloproteinase domain-containing protein 10	Nuclear	#N/A	#N/A	plasma membrane
O14686	Histone-lysine N-methyltransferase 2D	Nuclear	#N/A	cytosol	plasma membrane
O14732	Inositol monophosphatase 2	Nuclear	#N/A	#N/A	#N/A
O14735	CDP-diacylglycerol--inositol 3-phosphatidyltransferase	Nuclear	#N/A	#N/A	plasma membrane
O14737	Programmed cell death protein 5	Nuclear	#N/A	cytosol	#N/A
O14744	Protein arginine N-methyltransferase 5	Nuclear	#N/A	cytosol	#N/A
O14745	Na(+)/H(+) exchange regulatory cofactor NHE-RF1	#N/A	#N/A	#N/A	plasma membrane
O14773	Tripeptidyl-peptidase 1	#N/A	#N/A	#N/A	#N/A
O14776	Transcription elongation regulator 1	Nuclear	#N/A	#N/A	#N/A
O14818	Proteasome subunit alpha type-7	Nuclear	#N/A	#N/A	#N/A
O14828	Secretory carrier-associated membrane protein 3	#N/A	#N/A	#N/A	#N/A
O14841	5-oxoprolinase	Nuclear	#N/A	#N/A	#N/A
O14908	PDZ domain-containing protein GIPC1	Nuclear	#N/A	cytosol	plasma membrane
O14936	Peripheral plasma membrane protein CASK	Nuclear	Extracellular Matrix	cytosol	plasma membrane
O14949	Cytochrome b-c1 complex subunit 8	#N/A	#N/A	#N/A	#N/A
O14974	Protein phosphatase 1 regulatory subunit 12A	Nuclear	#N/A	cytosol	plasma membrane
O14979	Heterogeneous nuclear ribonucleoprotein D-like	Nuclear	#N/A	#N/A	#N/A
O14980	Exportin-1	Nuclear	#N/A	cytosol	#N/A
O15020	Spectrin beta chain, non-erythrocytic 2	#N/A	#N/A	cytosol	plasma membrane
O15027	Protein transport protein Sec16A	#N/A	#N/A	cytosol	#N/A
O15031	Plexin-B2	#N/A	#N/A	#N/A	plasma membrane
O15042	U2 snRNP-associated SURP motif-containing protein	Nuclear	#N/A	#N/A	#N/A
O15061	Synemin	#N/A	#N/A	#N/A	plasma membrane
O15067	Phosphoribosylformylglycinamidine synthase	#N/A	#N/A	#N/A	#N/A
O15078	Centrosomal protein of 290 kDa	Nuclear	#N/A	cytosol	#N/A
O15127	Secretory carrier-associated membrane protein 2	#N/A	#N/A	#N/A	plasma membrane
O15143	Actin-related protein 2/3 complex subunit 1B	Nuclear	#N/A	cytosol	#N/A
O15144	Actin-related protein 2/3 complex subunit 2	Nuclear	#N/A	#N/A	plasma membrane
O15145	Actin-related protein 2/3 complex subunit 3	Nuclear	#N/A	#N/A	#N/A
O15160	DNA-directed RNA polymerases I and III subunit RPAC1	Nuclear	#N/A	#N/A	#N/A
O15173	Membrane-associated progesterone receptor component 2	Nuclear	#N/A	cytosol	plasma membrane
O15195	Villin-like protein	Nuclear	#N/A	cytosol	#N/A
O15230	Laminin subunit alpha-5	Nuclear	Extracellular Matrix	#N/A	#N/A
O15231	Zinc finger protein 185	#N/A	#N/A	#N/A	#N/A
O15269	Serine palmitoyltransferase 1	#N/A	#N/A	#N/A	#N/A
O15305	Phosphomannomutase 2	Nuclear	#N/A	cytosol	#N/A
O15347	High mobility group protein B3	Nuclear	#N/A	#N/A	#N/A
O15355	Protein phosphatase 1G	Nuclear	#N/A	#N/A	#N/A
O15371	Eukaryotic translation initiation factor 3 subunit D	#N/A	#N/A	cytosol	#N/A
O15372	Eukaryotic translation initiation factor 3 subunit H	#N/A	#N/A	cytosol	#N/A
O15382	Branched-chain-amino-acid aminotransferase, mitochondrial	Nuclear	#N/A	#N/A	#N/A
O15400	Syntaxin-7	#N/A	#N/A	#N/A	plasma membrane
O15460	Prolyl 4-hydroxylase subunit alpha-2	Nuclear	#N/A	cytosol	#N/A
O15533	Tapasin	#N/A	#N/A	#N/A	#N/A
O43143	Pre-mRNA-splicing factor ATP-dependent RNA helicase DHX15	Nuclear	#N/A	#N/A	#N/A
O43175	D-3-phosphoglycerate dehydrogenase	Nuclear	#N/A	cytosol	plasma membrane
O43237	Cytoplasmic dynein 1 light intermediate chain 2	#N/A	#N/A	cytosol	#N/A
O43242	26S proteasome non-ATPase regulatory subunit 3	Nuclear	#N/A	cytosol	#N/A
O43252	Bifunctional 3'-phosphoadenosine 5'-phosphosulfate synthase 1	Nuclear	#N/A	#N/A	#N/A
O43290	U4/U6.U5 tri-snRNP-associated protein 1	Nuclear	#N/A	cytosol	#N/A
O43292	Glycosylphosphatidylinositol anchor attachment 1 protein	#N/A	#N/A	cytosol	#N/A
O43294	Transforming growth factor beta-1-induced transcript 1 protein	Nuclear	Extracellular Matrix	cytosol	plasma membrane
O43390	Heterogeneous nuclear ribonucleoprotein R	Nuclear	#N/A	#N/A	#N/A
O43395	U4/U6 small nuclear ribonucleoprotein Prp3	Nuclear	#N/A	cytosol	#N/A
O43396	Thioredoxin-like protein 1	Nuclear	#N/A	cytosol	#N/A
O43399	Tumor protein D54	#N/A	#N/A	cytosol	#N/A
O43464	Serine protease HTRA2, mitochondrial	Nuclear	#N/A	cytosol	plasma membrane
O43488	Aflatoxin B1 aldehyde reductase member 2	#N/A	#N/A	cytosol	#N/A
O43491	Band 4.1-like protein 2	Nuclear	#N/A	#N/A	plasma membrane
O43516	WAS/WASL-interacting protein family member 1	#N/A	#N/A	cytosol	plasma membrane
O43615	Mitochondrial import inner membrane translocase subunit TIM44	Nuclear	#N/A	#N/A	#N/A
O43617	Trafficking protein particle complex subunit 3	#N/A	#N/A	cytosol	#N/A
O43633	Charged multivesicular body protein 2a	Nuclear	#N/A	cytosol	plasma membrane
O43639	Cytoplasmic protein NCK2	#N/A	#N/A	#N/A	#N/A
O43660	Pleiotropic regulator 1	Nuclear	#N/A	#N/A	#N/A
O43670	BUB3-interacting and GLEBS motif-containing protein ZNF207	Nuclear	#N/A	#N/A	#N/A
O43674	NADH dehydrogenase [ubiquinone] 1 beta subcomplex subunit 5, mitochondrial	Nuclear	#N/A	#N/A	#N/A
O43678	NADH dehydrogenase [ubiquinone] 1 alpha subcomplex subunit 2	#N/A	#N/A	#N/A	#N/A
O43681	ATPase ASNA1	Nuclear	#N/A	#N/A	#N/A
O43684	Mitotic checkpoint protein BUB3	Nuclear	#N/A	#N/A	#N/A
O43707	Alpha-actinin-4	Nuclear	#N/A	cytosol	plasma membrane
O43747	AP-1 complex subunit gamma-1	#N/A	#N/A	cytosol	#N/A
O43760	Synaptogyrin-2	#N/A	#N/A	#N/A	#N/A
O43776	Asparagine--tRNA ligase, cytoplasmic	#N/A	#N/A	cytosol	#N/A
O43795	Unconventional myosin-Ib	#N/A	#N/A	#N/A	plasma membrane
O43809	Cleavage and polyadenylation specificity factor subunit 5	Nuclear	#N/A	#N/A	#N/A
O43813	Glutathione S-transferase LANCL1	#N/A	#N/A	#N/A	plasma membrane
O43818	U3 small nucleolar RNA-interacting protein 2	Nuclear	#N/A	#N/A	#N/A
O43837	Isocitrate dehydrogenase [NAD] subunit beta, mitochondrial	Nuclear	#N/A	#N/A	#N/A
O43852	Calumenin	#N/A	#N/A	#N/A	#N/A
O43865	S-adenosylhomocysteine hydrolase-like protein 1	#N/A	#N/A	cytosol	plasma membrane
O43920	NADH dehydrogenase [ubiquinone] iron-sulfur protein 5	#N/A	#N/A	#N/A	#N/A
O60216	Double-strand-break repair protein rad21 homolog	Nuclear	#N/A	cytosol	#N/A
O60232	Protein ZNRD2	#N/A	#N/A	cytosol	#N/A
O60256	Phosphoribosyl pyrophosphate synthase-associated protein 2	Nuclear	#N/A	cytosol	#N/A
O60264	SWI/SNF-related matrix-associated actin-dependent regulator of chromatin subfamily A member 5	Nuclear	#N/A	cytosol	#N/A
O60271	C-Jun-amino-terminal kinase-interacting protein 4	#N/A	#N/A	cytosol	#N/A
O60313	Dynamin-like 120 kDa protein, mitochondrial	Nuclear	#N/A	cytosol	#N/A
O60437	Periplakin	Nuclear	#N/A	cytosol	plasma membrane
O60493	Sorting nexin-3	#N/A	#N/A	cytosol	#N/A
O60502	Protein O-GlcNAcase	Nuclear	#N/A	cytosol	#N/A
O60504	Vinexin	Nuclear	#N/A	#N/A	#N/A
O60506	Heterogeneous nuclear ribonucleoprotein Q	Nuclear	#N/A	cytosol	#N/A
O60524	Nuclear export mediator factor NEMF	Nuclear	#N/A	cytosol	#N/A
O60547	GDP-mannose 4,6 dehydratase	#N/A	#N/A	#N/A	#N/A
O60568	Multifunctional procollagen lysine hydroxylase and glycosyltransferase LH3	#N/A	Extracellular Matrix	#N/A	#N/A
O60610	Protein diaphanous homolog 1	Nuclear	#N/A	#N/A	plasma membrane
O60664	Perilipin-3	#N/A	#N/A	cytosol	#N/A
O60701	UDP-glucose 6-dehydrogenase	Nuclear	#N/A	cytosol	#N/A
O60716	Catenin delta-1	Nuclear	#N/A	cytosol	plasma membrane
O60749	Sorting nexin-2	#N/A	#N/A	cytosol	#N/A
O60762	Dolichol-phosphate mannosyltransferase subunit 1	Nuclear	#N/A	#N/A	#N/A
O60763	General vesicular transport factor p115	Nuclear	#N/A	cytosol	#N/A
O60826	Coiled-coil domain-containing protein 22	#N/A	#N/A	#N/A	#N/A
O60828	Polyglutamine-binding protein 1	Nuclear	#N/A	#N/A	#N/A
O60832	H/ACA ribonucleoprotein complex subunit DKC1	Nuclear	#N/A	#N/A	#N/A
O60841	Eukaryotic translation initiation factor 5B	#N/A	#N/A	cytosol	plasma membrane
O60869	Endothelial differentiation-related factor 1	Nuclear	#N/A	cytosol	#N/A
O60884	DnaJ homolog subfamily A member 2	Nuclear	#N/A	cytosol	#N/A
O60906	Sphingomyelin phosphodiesterase 2	#N/A	#N/A	#N/A	plasma membrane
O60925	Prefoldin subunit 1	Nuclear	#N/A	cytosol	plasma membrane
O60934	Nibrin	Nuclear	#N/A	#N/A	#N/A
O75083	WD repeat-containing protein 1	#N/A	#N/A	#N/A	plasma membrane
O75110	Probable phospholipid-transporting ATPase IIA	#N/A	#N/A	#N/A	plasma membrane
O75112	LIM domain-binding protein 3	#N/A	#N/A	#N/A	#N/A
O75116	Rho-associated protein kinase 2	Nuclear	#N/A	cytosol	plasma membrane
O75131	Copine-3	Nuclear	#N/A	cytosol	plasma membrane
O75146	Huntingtin-interacting protein 1-related protein	#N/A	#N/A	cytosol	plasma membrane
O75150	E3 ubiquitin-protein ligase BRE1B	Nuclear	#N/A	cytosol	#N/A
O75152	Zinc finger CCCH domain-containing protein 11A	Nuclear	#N/A	#N/A	#N/A
O75161	Nephrocystin-4	Nuclear	#N/A	cytosol	#N/A
O75165	DnaJ homolog subfamily C member 13	#N/A	#N/A	cytosol	#N/A
O75190	DnaJ homolog subfamily B member 6	Nuclear	#N/A	cytosol	#N/A
O75223	Gamma-glutamylcyclotransferase	#N/A	#N/A	cytosol	plasma membrane
O75251	NADH dehydrogenase [ubiquinone] iron-sulfur protein 7, mitochondrial	#N/A	#N/A	#N/A	plasma membrane
O75306	NADH dehydrogenase [ubiquinone] iron-sulfur protein 2, mitochondrial	Nuclear	#N/A	#N/A	#N/A
O75312	Zinc finger protein ZPR1	Nuclear	#N/A	#N/A	#N/A
O75323	Protein NipSnap homolog 2	#N/A	#N/A	#N/A	#N/A
O75342	Arachidonate 12-lipoxygenase, 12R-type	#N/A	#N/A	cytosol	#N/A
O75347	Tubulin-specific chaperone A	Nuclear	#N/A	#N/A	#N/A
O75348	V-type proton ATPase subunit G 1	Nuclear	#N/A	cytosol	plasma membrane
O75351	Vacuolar protein sorting-associated protein 4B	Nuclear	#N/A	#N/A	#N/A
O75367	Core histone macro-H2A.1	Nuclear	#N/A	#N/A	#N/A
O75368	SH3 domain-binding glutamic acid-rich-like protein	Nuclear	#N/A	#N/A	#N/A
O75369	Filamin-B	#N/A	#N/A	cytosol	plasma membrane
O75376	Nuclear receptor corepressor 1	Nuclear	#N/A	cytosol	#N/A
O75390	Citrate synthase, mitochondrial	Nuclear	#N/A	#N/A	#N/A
O75396	Vesicle-trafficking protein SEC22b	#N/A	#N/A	#N/A	#N/A
O75400	Pre-mRNA-processing factor 40 homolog A	Nuclear	#N/A	#N/A	#N/A
O75436	Vacuolar protein sorting-associated protein 26A	#N/A	#N/A	#N/A	plasma membrane
O75439	Mitochondrial-processing peptidase subunit beta	#N/A	#N/A	#N/A	#N/A
O75475	PC4 and SFRS1-interacting protein	Nuclear	#N/A	#N/A	#N/A
O75477	Erlin-1	#N/A	#N/A	#N/A	#N/A
O75489	NADH dehydrogenase [ubiquinone] iron-sulfur protein 3, mitochondrial	Nuclear	#N/A	#N/A	#N/A
O75494	Serine/arginine-rich splicing factor 10	Nuclear	#N/A	cytosol	#N/A
O75533	Splicing factor 3B subunit 1	Nuclear	#N/A	#N/A	#N/A
O75534	Cold shock domain-containing protein E1	#N/A	#N/A	cytosol	plasma membrane
O75569	Interferon-inducible double-stranded RNA-dependent protein kinase activator A	Nuclear	#N/A	cytosol	#N/A
O75602	Sperm-associated antigen 6	Nuclear	#N/A	#N/A	#N/A
O75608	Acyl-protein thioesterase 1	Nuclear	#N/A	#N/A	plasma membrane
O75643	U5 small nuclear ribonucleoprotein 200 kDa helicase	Nuclear	#N/A	#N/A	#N/A
O75663	TIP41-like protein	#N/A	#N/A	cytosol	#N/A
O75688	Protein phosphatase 1B	Nuclear	#N/A	cytosol	#N/A
O75694	Nuclear pore complex protein Nup155	Nuclear	#N/A	#N/A	#N/A
O75718	Cartilage-associated protein	#N/A	#N/A	cytosol	#N/A
O75746	Calcium-binding mitochondrial carrier protein Aralar1	#N/A	#N/A	#N/A	#N/A
O75781	Paralemmin-1	Nuclear	#N/A	#N/A	plasma membrane
O75821	Eukaryotic translation initiation factor 3 subunit G	Nuclear	#N/A	cytosol	#N/A
O75874	Isocitrate dehydrogenase [NADP] cytoplasmic	Nuclear	#N/A	cytosol	#N/A
O75915	PRA1 family protein 3	#N/A	#N/A	#N/A	plasma membrane
O75923	Dysferlin	#N/A	#N/A	#N/A	plasma membrane
O75937	DnaJ homolog subfamily C member 8	Nuclear	#N/A	cytosol	#N/A
O75947	ATP synthase subunit d, mitochondrial	#N/A	#N/A	#N/A	#N/A
O75955	Flotillin-1	#N/A	#N/A	#N/A	plasma membrane
O75964	ATP synthase subunit g, mitochondrial	#N/A	#N/A	#N/A	#N/A
O75976	Carboxypeptidase D	Nuclear	#N/A	#N/A	plasma membrane
O76003	Glutaredoxin-3	Nuclear	#N/A	cytosol	#N/A
O76021	Ribosomal L1 domain-containing protein 1	Nuclear	#N/A	#N/A	#N/A
O76024	Wolframin	#N/A	#N/A	#N/A	#N/A
O76094	Signal recognition particle subunit SRP72	#N/A	#N/A	#N/A	#N/A
O94760	N(G),N(G)-dimethylarginine dimethylaminohydrolase 1	Nuclear	#N/A	cytosol	plasma membrane
O94776	Metastasis-associated protein MTA2	Nuclear	#N/A	#N/A	#N/A
O94811	Tubulin polymerization-promoting protein	Nuclear	#N/A	cytosol	#N/A
O94832	Unconventional myosin-Id	#N/A	#N/A	cytosol	plasma membrane
O94874	E3 UFM1-protein ligase 1	Nuclear	#N/A	cytosol	#N/A
O94875	Sorbin and SH3 domain-containing protein 2	Nuclear	#N/A	#N/A	plasma membrane
O94901	SUN domain-containing protein 1	Nuclear	#N/A	#N/A	#N/A
O94903	Pyridoxal phosphate homeostasis protein	Nuclear	#N/A	cytosol	#N/A
O94905	Erlin-2	#N/A	#N/A	cytosol	plasma membrane
O94906	Pre-mRNA-processing factor 6	Nuclear	#N/A	#N/A	#N/A
O94919	Endonuclease domain-containing 1 protein	Nuclear	#N/A	#N/A	#N/A
O94979	Protein transport protein Sec31A	#N/A	#N/A	cytosol	#N/A
O95049	Tight junction protein ZO-3	Nuclear	#N/A	#N/A	plasma membrane
O95163	Elongator complex protein 1	Nuclear	#N/A	cytosol	#N/A
O95168	NADH dehydrogenase [ubiquinone] 1 beta subcomplex subunit 4	Nuclear	#N/A	#N/A	#N/A
O95171	Sciellin	Nuclear	#N/A	cytosol	plasma membrane
O95202	Mitochondrial proton/calcium exchanger protein	#N/A	#N/A	#N/A	#N/A
O95219	Sorting nexin-4	#N/A	#N/A	#N/A	plasma membrane
O95232	Luc7-like protein 3	Nuclear	#N/A	#N/A	#N/A
O95292	Vesicle-associated membrane protein-associated protein B/C	#N/A	#N/A	#N/A	plasma membrane
O95298	NADH dehydrogenase [ubiquinone] 1 subunit C2	#N/A	#N/A	#N/A	#N/A
O95302	Peptidyl-prolyl cis-trans isomerase FKBP9	#N/A	#N/A	#N/A	#N/A
O95336	6-phosphogluconolactonase	Nuclear	#N/A	cytosol	#N/A
O95340	Bifunctional 3'-phosphoadenosine 5'-phosphosulfate synthase 2	#N/A	#N/A	#N/A	#N/A
O95394	Phosphoacetylglucosamine mutase	Nuclear	#N/A	cytosol	#N/A
O95396	Adenylyltransferase and sulfurtransferase MOCS3	#N/A	#N/A	cytosol	#N/A
O95400	CD2 antigen cytoplasmic tail-binding protein 2	Nuclear	#N/A	cytosol	#N/A
O95425	Supervillin	Nuclear	#N/A	cytosol	plasma membrane
O95433	Activator of 90 kDa heat shock protein ATPase homolog 1	#N/A	#N/A	cytosol	#N/A
O95445	Apolipoprotein M	#N/A	#N/A	#N/A	plasma membrane
O95479	GDH/6PGL endoplasmic bifunctional protein	#N/A	#N/A	#N/A	#N/A
O95486	Protein transport protein Sec24A	Nuclear	#N/A	cytosol	#N/A
O95571	Persulfide dioxygenase ETHE1, mitochondrial	Nuclear	#N/A	#N/A	#N/A
O95678	Keratin, type II cytoskeletal 75	#N/A	#N/A	cytosol	plasma membrane
O95685	Protein phosphatase 1 regulatory subunit 3D	Nuclear	#N/A	#N/A	#N/A
O95721	Synaptosomal-associated protein 29	Nuclear	#N/A	cytosol	plasma membrane
O95747	Serine/threonine-protein kinase OSR1	#N/A	#N/A	cytosol	#N/A
O95758	Polypyrimidine tract-binding protein 3	Nuclear	#N/A	#N/A	#N/A
O95777	U6 snRNA-associated Sm-like protein LSm8	Nuclear	#N/A	#N/A	#N/A
O95782	AP-2 complex subunit alpha-1	#N/A	#N/A	#N/A	plasma membrane
O95793	Double-stranded RNA-binding protein Staufen homolog 1	#N/A	#N/A	cytosol	plasma membrane
O95801	Tetratricopeptide repeat protein 4	Nuclear	#N/A	cytosol	#N/A
O95810	Caveolae-associated protein 2	Nuclear	#N/A	cytosol	plasma membrane
O95831	Apoptosis-inducing factor 1, mitochondrial	Nuclear	#N/A	cytosol	#N/A
O95833	Chloride intracellular channel protein 3	Nuclear	#N/A	#N/A	#N/A
O95834	Echinoderm microtubule-associated protein-like 2	#N/A	#N/A	#N/A	#N/A
O95837	Guanine nucleotide-binding protein subunit alpha-14	#N/A	#N/A	#N/A	plasma membrane
O95848	Uridine diphosphate glucose pyrophosphatase NUDT14	Nuclear	#N/A	#N/A	#N/A
O95861	3'(2'),5'-bisphosphate nucleotidase 1	Nuclear	#N/A	#N/A	#N/A
O95865	N(G),N(G)-dimethylarginine dimethylaminohydrolase 2	#N/A	#N/A	#N/A	#N/A
O95870	Phosphatidylserine lipase ABHD16A	#N/A	#N/A	#N/A	#N/A
O95967	EGF-containing fibulin-like extracellular matrix protein 2	#N/A	Extracellular Matrix	#N/A	#N/A
O95994	Anterior gradient protein 2 homolog	#N/A	#N/A	#N/A	#N/A
O96009	Napsin-A	#N/A	#N/A	#N/A	#N/A
O96019	Actin-like protein 6A	Nuclear	#N/A	cytosol	plasma membrane
P00167	Cytochrome b5	#N/A	#N/A	cytosol	#N/A
P00325	All-trans-retinol dehydrogenase [NAD(+)] ADH1B	Nuclear	#N/A	cytosol	plasma membrane
P00326	Alcohol dehydrogenase 1C	Nuclear	#N/A	cytosol	plasma membrane
P00338	L-lactate dehydrogenase A chain	Nuclear	#N/A	cytosol	#N/A
P00352	Retinal dehydrogenase 1	#N/A	#N/A	cytosol	#N/A
P00367	Glutamate dehydrogenase 1, mitochondrial	#N/A	#N/A	#N/A	#N/A
P00387	NADH-cytochrome b5 reductase 3	#N/A	#N/A	cytosol	#N/A
P00390	Glutathione reductase, mitochondrial	#N/A	#N/A	cytosol	plasma membrane
P00403	Cytochrome c oxidase subunit 2	#N/A	#N/A	#N/A	#N/A
P00450	Ceruloplasmin	#N/A	#N/A	#N/A	plasma membrane
P00491	Purine nucleoside phosphorylase	Nuclear	#N/A	cytosol	#N/A
P00492	Hypoxanthine-guanine phosphoribosyltransferase	Nuclear	#N/A	cytosol	#N/A
P00505	Aspartate aminotransferase, mitochondrial	#N/A	#N/A	#N/A	plasma membrane
P00533	Epidermal growth factor receptor	Nuclear	#N/A	#N/A	plasma membrane
P00558	Phosphoglycerate kinase 1	#N/A	#N/A	cytosol	#N/A
P00568	Adenylate kinase isoenzyme 1	#N/A	#N/A	cytosol	#N/A
P00751	Complement factor B	#N/A	#N/A	#N/A	plasma membrane
P00966	Argininosuccinate synthase	Nuclear	#N/A	cytosol	#N/A
P01009	Alpha-1-antitrypsin	#N/A	Extracellular Matrix	#N/A	#N/A
P01011	Alpha-1-antichymotrypsin	Nuclear	Extracellular Matrix	#N/A	#N/A
P01019	Angiotensinogen	#N/A	Extracellular Matrix	#N/A	#N/A
P01024	Complement C3	#N/A	#N/A	#N/A	plasma membrane
P01031	Complement C5	#N/A	#N/A	#N/A	plasma membrane
P01040	Cystatin-A	Nuclear	#N/A	cytosol	plasma membrane
P01111	GTPase NRas	#N/A	#N/A	#N/A	plasma membrane
P01619	Immunoglobulin kappa variable 3-20	#N/A	#N/A	#N/A	plasma membrane
P01780	Immunoglobulin heavy variable 3-7	#N/A	#N/A	#N/A	plasma membrane
P01833	Polymeric immunoglobulin receptor	#N/A	#N/A	#N/A	plasma membrane
P01834	Immunoglobulin kappa constant	#N/A	#N/A	#N/A	plasma membrane
P01857	Immunoglobulin heavy constant gamma 1	#N/A	#N/A	#N/A	plasma membrane
P01859	Immunoglobulin heavy constant gamma 2	#N/A	#N/A	#N/A	plasma membrane
P01860	Immunoglobulin heavy constant gamma 3	#N/A	#N/A	#N/A	plasma membrane
P01871	Immunoglobulin heavy constant mu	#N/A	#N/A	#N/A	plasma membrane
P01876	Immunoglobulin heavy constant alpha 1	#N/A	#N/A	#N/A	plasma membrane
P01877	Immunoglobulin heavy constant alpha 2	#N/A	#N/A	#N/A	plasma membrane
P01891	HLA class I histocompatibility antigen, A-68 alpha chain	#N/A	#N/A	#N/A	#N/A
P01903	Ig-like domain-containing protein;HLA class II histocompatibility antigen, DR alpha chain	#N/A	#N/A	#N/A	plasma membrane
P01911	HLA class II histocompatibility antigen, DRB1-15 beta chain	#N/A	#N/A	#N/A	plasma membrane
P01920	HLA class II histocompatibility antigen, DQ beta 1 chain	#N/A	#N/A	#N/A	plasma membrane
P02452	Collagen alpha-1(I) chain	#N/A	Extracellular Matrix	#N/A	#N/A
P02458	Collagen alpha-1(II) chain	Nuclear	Extracellular Matrix	#N/A	#N/A
P02461	Collagen alpha-1(III) chain	#N/A	Extracellular Matrix	#N/A	#N/A
P02462	Collagen alpha-1(IV) chain	#N/A	Extracellular Matrix	#N/A	#N/A
P02511	Alpha-crystallin B chain	Nuclear	#N/A	cytosol	plasma membrane
P02533	Keratin, type I cytoskeletal 14	Nuclear	#N/A	#N/A	#N/A
P02538	Keratin, type II cytoskeletal 6A	Nuclear	#N/A	#N/A	#N/A
P02545	Prelamin-A/C	Nuclear	#N/A	cytosol	#N/A
P02647	Apolipoprotein A-I	#N/A	Extracellular Matrix	cytosol	#N/A
P02649	Apolipoprotein E	Nuclear	Extracellular Matrix	#N/A	#N/A
P02652	Apolipoprotein A-II	#N/A	#N/A	#N/A	#N/A
P02743	Serum amyloid P-component	Nuclear	Extracellular Matrix	#N/A	#N/A
P02747	Complement C1q subcomponent subunit C	#N/A	Extracellular Matrix	#N/A	#N/A
P02750	Leucine-rich alpha-2-glycoprotein	#N/A	#N/A	#N/A	#N/A
P02751	Fibronectin	#N/A	Extracellular Matrix	#N/A	plasma membrane
P02763	Alpha-1-acid glycoprotein 1	#N/A	Extracellular Matrix	#N/A	#N/A
P02765	Alpha-2-HS-glycoprotein	#N/A	Extracellular Matrix	#N/A	#N/A
P02771	Alpha-fetoprotein	#N/A	#N/A	cytosol	#N/A
P02774	Vitamin D-binding protein	#N/A	#N/A	#N/A	#N/A
P02790	Hemopexin	#N/A	Extracellular Matrix	#N/A	#N/A
P02792	Ferritin light chain	#N/A	#N/A	cytosol	#N/A
P02794	Ferritin heavy chain	Nuclear	#N/A	#N/A	#N/A
P03905	NADH-ubiquinone oxidoreductase chain 4	#N/A	#N/A	#N/A	#N/A
P04004	Vitronectin	#N/A	Extracellular Matrix	#N/A	plasma membrane
P04075	Fructose-bisphosphate aldolase A	Nuclear	#N/A	cytosol	#N/A
P04080	Cystatin-B	Nuclear	Extracellular Matrix	cytosol	#N/A
P04083	Annexin A1	Nuclear	Extracellular Matrix	cytosol	plasma membrane
P04114	Apolipoprotein B-100	#N/A	#N/A	cytosol	#N/A
P04179	Superoxide dismutase [Mn], mitochondrial	#N/A	#N/A	#N/A	#N/A
P04181	Ornithine aminotransferase, mitochondrial	Nuclear	#N/A	#N/A	#N/A
P04196	Histidine-rich glycoprotein	#N/A	Extracellular Matrix	#N/A	#N/A
P04217	Alpha-1B-glycoprotein	#N/A	Extracellular Matrix	#N/A	#N/A
P04233	HLA class II histocompatibility antigen gamma chain	Nuclear	#N/A	#N/A	plasma membrane
P04259	Keratin, type II cytoskeletal 6B	#N/A	#N/A	#N/A	#N/A
P04275	von Willebrand factor	#N/A	Extracellular Matrix	#N/A	#N/A
P04279	Semenogelin-1	Nuclear	#N/A	#N/A	#N/A
P04424	Argininosuccinate lyase	#N/A	#N/A	cytosol	#N/A
P04626	Receptor tyrosine-protein kinase erbB-2	Nuclear	#N/A	cytosol	plasma membrane
P04632	Calpain small subunit 1	Nuclear	#N/A	cytosol	plasma membrane
P04745	Alpha-amylase 1;Pancreatic alpha-amylase;Alpha-amylase 2B	#N/A	#N/A	#N/A	#N/A
P04839	Cytochrome b-245 heavy chain	Nuclear	#N/A	#N/A	plasma membrane
P04843	Dolichyl-diphosphooligosaccharide--protein glycosyltransferase subunit 1	#N/A	#N/A	cytosol	#N/A
P04844	Dolichyl-diphosphooligosaccharide--protein glycosyltransferase subunit 2	Nuclear	#N/A	#N/A	#N/A
P04899	Guanine nucleotide-binding protein G(i) subunit alpha-2	Nuclear	#N/A	cytosol	plasma membrane
P04908	Histone H2A type 1-B/E;Histone H2A type 3;Histone H2A type 1-C	Nuclear	#N/A	#N/A	#N/A
P05023	Sodium/potassium-transporting ATPase subunit alpha-1	#N/A	#N/A	#N/A	plasma membrane
P05026	Sodium/potassium-transporting ATPase subunit beta-1	#N/A	#N/A	#N/A	plasma membrane
P05089	Arginase-1	Nuclear	#N/A	cytosol	#N/A
P05090	Apolipoprotein D	#N/A	#N/A	cytosol	plasma membrane
P05091	Aldehyde dehydrogenase, mitochondrial	#N/A	#N/A	#N/A	#N/A
P05107	Integrin beta-2	#N/A	#N/A	#N/A	plasma membrane
P05109	Protein S100-A8	Nuclear	Extracellular Matrix	cytosol	plasma membrane
P05141	ADP/ATP translocase 2	Nuclear	#N/A	#N/A	plasma membrane
P05164	Myeloperoxidase	Nuclear	#N/A	#N/A	#N/A
P05166	Propionyl-CoA carboxylase beta chain, mitochondrial	#N/A	#N/A	#N/A	#N/A
P05198	Eukaryotic translation initiation factor 2 subunit 1	Nuclear	#N/A	cytosol	#N/A
P05362	Intercellular adhesion molecule 1	#N/A	Extracellular Matrix	cytosol	plasma membrane
P05387	60S acidic ribosomal protein P2	Nuclear	#N/A	cytosol	#N/A
P05388	60S acidic ribosomal protein P0	Nuclear	#N/A	cytosol	#N/A
P05455	Lupus La protein	Nuclear	#N/A	#N/A	#N/A
P05546	Heparin cofactor 2	#N/A	#N/A	#N/A	#N/A
P05556	Integrin beta-1	#N/A	#N/A	#N/A	plasma membrane
P05783	Keratin, type I cytoskeletal 18	Nuclear	#N/A	cytosol	#N/A
P05787	Keratin, type II cytoskeletal 8	Nuclear	#N/A	#N/A	#N/A
P05997	Collagen alpha-2(V) chain	#N/A	Extracellular Matrix	#N/A	#N/A
P06132	Uroporphyrinogen decarboxylase	Nuclear	#N/A	cytosol	#N/A
P06576	ATP synthase subunit beta, mitochondrial	Nuclear	#N/A	#N/A	plasma membrane
P06702	Protein S100-A9	Nuclear	Extracellular Matrix	cytosol	plasma membrane
P06703	Protein S100-A6	Nuclear	Extracellular Matrix	cytosol	plasma membrane
P06727	Apolipoprotein A-IV	#N/A	Extracellular Matrix	#N/A	#N/A
P06730	Eukaryotic translation initiation factor 4E	Nuclear	#N/A	cytosol	#N/A
P06733	Alpha-enolase	Nuclear	#N/A	cytosol	plasma membrane
P06737	Glycogen phosphorylase, liver form	#N/A	#N/A	cytosol	plasma membrane
P06744	Glucose-6-phosphate isomerase	Nuclear	#N/A	cytosol	plasma membrane
P06748	Nucleophosmin	Nuclear	#N/A	#N/A	#N/A
P06753	Tropomyosin alpha-3 chain	#N/A	#N/A	cytosol	#N/A
P06756	Integrin alpha-V	#N/A	#N/A	cytosol	plasma membrane
P07099	Epoxide hydrolase 1	#N/A	#N/A	#N/A	#N/A
P07108	Acyl-CoA-binding protein	#N/A	#N/A	#N/A	#N/A
P07148	Fatty acid-binding protein, liver	Nuclear	#N/A	cytosol	#N/A
P07195	L-lactate dehydrogenase B chain	#N/A	#N/A	cytosol	#N/A
P07203	Glutathione peroxidase 1	Nuclear	#N/A	cytosol	#N/A
P07237	Protein disulfide-isomerase	#N/A	#N/A	cytosol	plasma membrane
P07305	Histone H1.0	Nuclear	#N/A	#N/A	#N/A
P07311	Acylphosphatase-1	Nuclear	#N/A	cytosol	#N/A
P07339	Cathepsin D	#N/A	Extracellular Matrix	#N/A	#N/A
P07355	Annexin A2	Nuclear	Extracellular Matrix	cytosol	plasma membrane
P07384	Calpain-1 catalytic subunit	#N/A	#N/A	cytosol	plasma membrane
P07437	Tubulin beta chain	Nuclear	#N/A	#N/A	#N/A
P07477	Trypsin-1	#N/A	Extracellular Matrix	#N/A	#N/A
P07585	Decorin	#N/A	Extracellular Matrix	#N/A	#N/A
P07686	Beta-hexosaminidase subunit beta	#N/A	#N/A	#N/A	#N/A
P07741	Adenine phosphoribosyltransferase	Nuclear	#N/A	cytosol	#N/A
P07814	Bifunctional glutamate/proline--tRNA ligase	#N/A	#N/A	cytosol	plasma membrane
P07858	Cathepsin B	Nuclear	Extracellular Matrix	#N/A	plasma membrane
P07902	Galactose-1-phosphate uridylyltransferase	#N/A	#N/A	cytosol	#N/A
P07910	Heterogeneous nuclear ribonucleoproteins C1/C2	Nuclear	#N/A	cytosol	#N/A
P07942	Laminin subunit beta-1	#N/A	Extracellular Matrix	#N/A	#N/A
P07948	Tyrosine-protein kinase Lyn	Nuclear	#N/A	#N/A	plasma membrane
P07951	Tropomyosin beta chain	#N/A	#N/A	#N/A	#N/A
P07954	Fumarate hydratase, mitochondrial	Nuclear	#N/A	cytosol	#N/A
P07988	Pulmonary surfactant-associated protein B	#N/A	#N/A	#N/A	#N/A
P07996	Thrombospondin-1	#N/A	Extracellular Matrix	#N/A	plasma membrane
P08123	Collagen alpha-2(I) chain	#N/A	Extracellular Matrix	#N/A	#N/A
P08133	Annexin A6	#N/A	Extracellular Matrix	cytosol	#N/A
P08195	4F2 cell-surface antigen heavy chain	Nuclear	#N/A	#N/A	plasma membrane
P08237	ATP-dependent 6-phosphofructokinase, muscle type	Nuclear	#N/A	cytosol	plasma membrane
P08240	Signal recognition particle receptor subunit alpha	#N/A	#N/A	#N/A	#N/A
P08246	Neutrophil elastase	#N/A	Extracellular Matrix	#N/A	#N/A
P08253	72 kDa type IV collagenase	Nuclear	Extracellular Matrix	#N/A	plasma membrane
P08263	Glutathione S-transferase A1	#N/A	#N/A	cytosol	#N/A
P08294	Extracellular superoxide dismutase [Cu-Zn]	Nuclear	Extracellular Matrix	#N/A	#N/A
P08311	Cathepsin G	Nuclear	Extracellular Matrix	cytosol	plasma membrane
P08559	Pyruvate dehydrogenase E1 component subunit alpha, somatic form, mitochondrial	Nuclear	#N/A	#N/A	#N/A
P08571	Monocyte differentiation antigen CD14	#N/A	#N/A	#N/A	plasma membrane
P08572	Collagen alpha-2(IV) chain	#N/A	Extracellular Matrix	#N/A	#N/A
P08574	Cytochrome c1, heme protein, mitochondrial	Nuclear	#N/A	#N/A	#N/A
P08575	Receptor-type tyrosine-protein phosphatase C	#N/A	#N/A	#N/A	plasma membrane
P08579	U2 small nuclear ribonucleoprotein B''	Nuclear	#N/A	cytosol	#N/A
P08603	Complement factor H	#N/A	#N/A	#N/A	#N/A
P08621	U1 small nuclear ribonucleoprotein 70 kDa	Nuclear	#N/A	#N/A	#N/A
P08648	Integrin alpha-5	#N/A	#N/A	#N/A	plasma membrane
P08670	Vimentin	Nuclear	#N/A	cytosol	plasma membrane
P08727	Keratin, type I cytoskeletal 19	#N/A	#N/A	#N/A	plasma membrane
P08729	Keratin, type II cytoskeletal 7	Nuclear	#N/A	cytosol	#N/A
P08754	Guanine nucleotide-binding protein G(i) subunit alpha	Nuclear	#N/A	#N/A	plasma membrane
P08758	Annexin A5	Nuclear	Extracellular Matrix	#N/A	plasma membrane
P08779	Keratin, type I cytoskeletal 16	Nuclear	#N/A	#N/A	#N/A
P08842	Steryl-sulfatase	#N/A	#N/A	#N/A	plasma membrane
P08865	40S ribosomal protein SA	Nuclear	#N/A	cytosol	plasma membrane
P09012	U1 small nuclear ribonucleoprotein A	Nuclear	#N/A	#N/A	#N/A
P09104	Gamma-enolase	#N/A	#N/A	cytosol	plasma membrane
P09110	3-ketoacyl-CoA thiolase, peroxisomal	#N/A	#N/A	#N/A	#N/A
P09210	Glutathione S-transferase A2	#N/A	#N/A	cytosol	#N/A
P09211	Glutathione S-transferase P	Nuclear	#N/A	cytosol	#N/A
P09382	Galectin-1	Nuclear	Extracellular Matrix	cytosol	#N/A
P09417	Dihydropteridine reductase	#N/A	#N/A	#N/A	#N/A
P09429	High mobility group protein B1	Nuclear	#N/A	#N/A	plasma membrane
P09455	Retinol-binding protein 1	Nuclear	#N/A	cytosol	#N/A
P09467	Fructose-1,6-bisphosphatase 1	Nuclear	#N/A	cytosol	#N/A
P09486	SPARC	Nuclear	Extracellular Matrix	#N/A	#N/A
P09493	Tropomyosin alpha-1 chain	#N/A	#N/A	cytosol	plasma membrane
P09496	Clathrin light chain A	#N/A	#N/A	#N/A	plasma membrane
P09497	Clathrin light chain B	#N/A	#N/A	cytosol	plasma membrane
P09525	Annexin A4	Nuclear	Extracellular Matrix	cytosol	plasma membrane
P09543	2',3'-cyclic-nucleotide 3'-phosphodiesterase	#N/A	#N/A	#N/A	plasma membrane
P09619	Platelet-derived growth factor receptor beta	Nuclear	#N/A	#N/A	plasma membrane
P09622	Dihydrolipoyl dehydrogenase, mitochondrial	Nuclear	#N/A	#N/A	#N/A
P09651	Heterogeneous nuclear ribonucleoprotein A1	Nuclear	#N/A	#N/A	#N/A
P09661	U2 small nuclear ribonucleoprotein A'	Nuclear	#N/A	#N/A	#N/A
P09669	Cytochrome c oxidase subunit 6C	#N/A	#N/A	#N/A	#N/A
P09758	Tumor-associated calcium signal transducer 2	Nuclear	#N/A	cytosol	plasma membrane
P09871	Complement C1s subcomponent	Nuclear	#N/A	cytosol	#N/A
P09874	Poly [ADP-ribose] polymerase 1	Nuclear	#N/A	#N/A	#N/A
P09960	Leukotriene A-4 hydrolase	Nuclear	#N/A	cytosol	#N/A
P09972	Fructose-bisphosphate aldolase C	Nuclear	#N/A	cytosol	#N/A
P0C0L4	Complement C4-A;Complement C4-B	#N/A	#N/A	#N/A	#N/A
P0C0S5	Histone H2A.Z;Histone H2A.V	Nuclear	#N/A	#N/A	#N/A
P0C0S8	Histone H2A type 1;Histone H2A type 1-D;Histone H2A type 2-C;Histone H2A type 2-A;Histone H2A type 1-H;Histone H2A type 1-J;Histone H2A.J	Nuclear	#N/A	#N/A	#N/A
P0CG38	POTE ankyrin domain family member I	#N/A	#N/A	#N/A	#N/A
P0CG47	Polyubiquitin-B;Polyubiquitin-C;Ubiquitin-40S ribosomal protein S27a;Ubiquitin-60S ribosomal protein L40	Nuclear	#N/A	#N/A	#N/A
P0DMM9	Sulfotransferase 1A3;Sulfotransferase 1A4	#N/A	#N/A	#N/A	#N/A
P0DMV8	Heat shock 70 kDa protein 1A;Heat shock 70 kDa protein 1B	Nuclear	#N/A	cytosol	plasma membrane
P0DN76	Splicing factor U2AF 35 kDa subunit-like protein;Splicing factor U2AF 35 kDa subunit	#N/A	#N/A	#N/A	#N/A
P0DOY2	Immunoglobulin lambda constant 2;Immunoglobulin lambda constant 3	#N/A	#N/A	#N/A	plasma membrane
P0DP02	Immunoglobulin heavy variable 3-33;Immunoglobulin heavy variable 3-30-3	#N/A	#N/A	#N/A	plasma membrane
P0DP23	Calmodulin-1;Calmodulin-2;Calmodulin-3	Nuclear	#N/A	cytosol	plasma membrane
P0DPI2	Glutamine amidotransferase-like class 1 domain-containing protein 3B, mitochondrial;Glutamine amidotransferase-like class 1 domain-containing protein 3A, mitochondrial	#N/A	#N/A	#N/A	#N/A
P10153	Non-secretory ribonuclease	#N/A	#N/A	#N/A	#N/A
P10155	60 kDa SS-A/Ro ribonucleoprotein	Nuclear	#N/A	cytosol	#N/A
P10253	Lysosomal alpha-glucosidase	#N/A	#N/A	#N/A	#N/A
P10301	Ras-related protein R-Ras	#N/A	#N/A	#N/A	plasma membrane
P10412	Histone H1.4	Nuclear	#N/A	#N/A	#N/A
P10515	Dihydrolipoyllysine-residue acetyltransferase component of pyruvate dehydrogenase complex, mitochondrial	#N/A	#N/A	#N/A	#N/A
P10599	Thioredoxin	Nuclear	#N/A	cytosol	#N/A
P10606	Cytochrome c oxidase subunit 5B, mitochondrial	#N/A	#N/A	#N/A	#N/A
P10644	cAMP-dependent protein kinase type I-alpha regulatory subunit	#N/A	#N/A	cytosol	plasma membrane
P10746	Uroporphyrinogen-III synthase	Nuclear	#N/A	cytosol	#N/A
P10768	S-formylglutathione hydrolase	Nuclear	#N/A	cytosol	#N/A
P10809	60 kDa heat shock protein, mitochondrial	#N/A	#N/A	cytosol	plasma membrane
P10909	Clusterin	Nuclear	Extracellular Matrix	cytosol	#N/A
P11021	Endoplasmic reticulum chaperone BiP	Nuclear	#N/A	cytosol	plasma membrane
P11047	Laminin subunit gamma-1	#N/A	Extracellular Matrix	#N/A	plasma membrane
P11137	Microtubule-associated protein 2	#N/A	#N/A	cytosol	plasma membrane
P11142	Heat shock cognate 71 kDa protein	Nuclear	#N/A	cytosol	plasma membrane
P11166	Solute carrier family 2, facilitated glucose transporter member 1	Nuclear	#N/A	cytosol	plasma membrane
P11169	Solute carrier family 2, facilitated glucose transporter member 3;Solute carrier family 2, facilitated glucose transporter member 14	#N/A	#N/A	#N/A	plasma membrane
P11172	Uridine 5'-monophosphate synthase	Nuclear	#N/A	cytosol	#N/A
P11177	Pyruvate dehydrogenase E1 component subunit beta, mitochondrial	Nuclear	#N/A	#N/A	#N/A
P11182	Lipoamide acyltransferase component of branched-chain alpha-keto acid dehydrogenase complex, mitochondrial	#N/A	#N/A	cytosol	#N/A
P11215	Integrin alpha-M	#N/A	#N/A	#N/A	plasma membrane
P11216	Glycogen phosphorylase, brain form	#N/A	#N/A	cytosol	#N/A
P11233	Ras-related protein Ral-A	#N/A	#N/A	#N/A	plasma membrane
P11234	Ras-related protein Ral-B	#N/A	#N/A	#N/A	plasma membrane
P11279	Lysosome-associated membrane glycoprotein 1	#N/A	#N/A	cytosol	plasma membrane
P11310	Medium-chain specific acyl-CoA dehydrogenase, mitochondrial	Nuclear	#N/A	#N/A	#N/A
P11387	DNA topoisomerase 1	Nuclear	#N/A	#N/A	#N/A
P11413	Glucose-6-phosphate 1-dehydrogenase	Nuclear	#N/A	cytosol	plasma membrane
P11441	Ubiquitin-like protein 4A	Nuclear	#N/A	cytosol	#N/A
P11498	Pyruvate carboxylase, mitochondrial	#N/A	#N/A	#N/A	#N/A
P11586	C-1-tetrahydrofolate synthase, cytoplasmic	#N/A	#N/A	cytosol	#N/A
P11678	Eosinophil peroxidase	#N/A	#N/A	#N/A	#N/A
P11686	Pulmonary surfactant-associated protein C	#N/A	#N/A	#N/A	#N/A
P11766	Alcohol dehydrogenase class-3	#N/A	#N/A	cytosol	#N/A
P11908	Ribose-phosphate pyrophosphokinase 2	#N/A	#N/A	#N/A	#N/A
P11940	Polyadenylate-binding protein 1	Nuclear	#N/A	cytosol	#N/A
P12004	Proliferating cell nuclear antigen	Nuclear	#N/A	#N/A	#N/A
P12035	Keratin, type II cytoskeletal 3	#N/A	#N/A	#N/A	#N/A
P12081	Histidine--tRNA ligase, cytoplasmic	#N/A	#N/A	cytosol	#N/A
P12109	Collagen alpha-1(VI) chain	#N/A	Extracellular Matrix	cytosol	plasma membrane
P12110	Collagen alpha-2(VI) chain	#N/A	Extracellular Matrix	cytosol	plasma membrane
P12111	Collagen alpha-3(VI) chain	#N/A	Extracellular Matrix	#N/A	plasma membrane
P12236	ADP/ATP translocase 3	Nuclear	#N/A	#N/A	#N/A
P12268	Inosine-5'-monophosphate dehydrogenase 2	Nuclear	#N/A	cytosol	#N/A
P12270	Nucleoprotein TPR	Nuclear	#N/A	#N/A	#N/A
P12273	Prolactin-inducible protein	Nuclear	#N/A	#N/A	#N/A
P12277	Creatine kinase B-type	Nuclear	#N/A	cytosol	#N/A
P12429	Annexin A3	#N/A	#N/A	#N/A	plasma membrane
P12694	2-oxoisovalerate dehydrogenase subunit alpha, mitochondrial	#N/A	#N/A	#N/A	#N/A
P12724	Eosinophil cationic protein	#N/A	#N/A	#N/A	#N/A
P12814	Alpha-actinin-1	Nuclear	#N/A	#N/A	plasma membrane
P12821	Angiotensin-converting enzyme	#N/A	#N/A	#N/A	plasma membrane
P12830	Cadherin-1	#N/A	#N/A	#N/A	plasma membrane
P12931	Proto-oncogene tyrosine-protein kinase Src	Nuclear	#N/A	cytosol	plasma membrane
P12955	Xaa-Pro dipeptidase	Nuclear	#N/A	#N/A	#N/A
P12956	X-ray repair cross-complementing protein 6	Nuclear	#N/A	#N/A	#N/A
P13010	X-ray repair cross-complementing protein 5	Nuclear	#N/A	#N/A	plasma membrane
P13073	Cytochrome c oxidase subunit 4 isoform 1, mitochondrial	Nuclear	#N/A	cytosol	#N/A
P13489	Ribonuclease inhibitor	Nuclear	#N/A	cytosol	#N/A
P13584	Cytochrome P450 4B1	#N/A	#N/A	#N/A	#N/A
P13591	Neural cell adhesion molecule 1	#N/A	Extracellular Matrix	cytosol	plasma membrane
P13611	Versican core protein	#N/A	Extracellular Matrix	#N/A	#N/A
P13639	Elongation factor 2	Nuclear	#N/A	cytosol	plasma membrane
P13646	Keratin, type I cytoskeletal 13	Nuclear	#N/A	#N/A	#N/A
P13647	Keratin, type II cytoskeletal 5	Nuclear	#N/A	#N/A	#N/A
P13667	Protein disulfide-isomerase A4	#N/A	#N/A	#N/A	#N/A
P13674	Prolyl 4-hydroxylase subunit alpha-1	#N/A	#N/A	#N/A	#N/A
P13716	Delta-aminolevulinic acid dehydratase	Nuclear	#N/A	cytosol	#N/A
P13747	HLA class I histocompatibility antigen, alpha chain E	#N/A	#N/A	#N/A	plasma membrane
P13796	Plastin-2	#N/A	#N/A	cytosol	plasma membrane
P13797	Plastin-3	#N/A	#N/A	cytosol	plasma membrane
P13798	Acylamino-acid-releasing enzyme	Nuclear	#N/A	cytosol	#N/A
P13804	Electron transfer flavoprotein subunit alpha, mitochondrial	#N/A	#N/A	#N/A	#N/A
P13807	Glycogen [starch] synthase, muscle	#N/A	#N/A	cytosol	#N/A
P13861	cAMP-dependent protein kinase type II-alpha regulatory subunit	#N/A	#N/A	#N/A	plasma membrane
P14174	Macrophage migration inhibitory factor	Nuclear	#N/A	cytosol	plasma membrane
P14209	CD99 antigen	#N/A	#N/A	#N/A	plasma membrane
P14314	Glucosidase 2 subunit beta	#N/A	#N/A	#N/A	#N/A
P14317	Hematopoietic lineage cell-specific protein	Nuclear	#N/A	cytosol	plasma membrane
P14324	Farnesyl pyrophosphate synthase	Nuclear	#N/A	cytosol	#N/A
P14406	Cytochrome c oxidase subunit 7A2, mitochondrial	#N/A	#N/A	#N/A	plasma membrane
P14543	Nidogen-1	#N/A	Extracellular Matrix	#N/A	plasma membrane
P14550	Aldo-keto reductase family 1 member A1	Nuclear	#N/A	cytosol	plasma membrane
P14618	Pyruvate kinase PKM	Nuclear	Extracellular Matrix	cytosol	#N/A
P14625	Endoplasmin	Nuclear	Extracellular Matrix	cytosol	plasma membrane
P14678	Small nuclear ribonucleoprotein-associated proteins B and B';Small nuclear ribonucleoprotein-associated protein N	Nuclear	#N/A	cytosol	#N/A
P14780	Matrix metalloproteinase-9	#N/A	Extracellular Matrix	cytosol	#N/A
P14854	Cytochrome c oxidase subunit 6B1	#N/A	#N/A	#N/A	#N/A
P14866	Heterogeneous nuclear ribonucleoprotein L	Nuclear	#N/A	#N/A	#N/A
P14868	Aspartate--tRNA ligase, cytoplasmic	#N/A	#N/A	cytosol	#N/A
P14923	Junction plakoglobin	Nuclear	#N/A	cytosol	plasma membrane
P15121	Aldo-keto reductase family 1 member B1	Nuclear	#N/A	cytosol	#N/A
P15153	Ras-related C3 botulinum toxin substrate 2	Nuclear	#N/A	cytosol	plasma membrane
P15311	Ezrin	Nuclear	#N/A	cytosol	plasma membrane
P15313	V-type proton ATPase subunit B, kidney isoform	Nuclear	#N/A	#N/A	plasma membrane
P15428	15-hydroxyprostaglandin dehydrogenase [NAD(+)]	Nuclear	#N/A	cytosol	plasma membrane
P15502	Elastin	#N/A	Extracellular Matrix	#N/A	plasma membrane
P15531	Nucleoside diphosphate kinase A	Nuclear	#N/A	cytosol	plasma membrane
P15559	NAD(P)H dehydrogenase [quinone] 1	#N/A	#N/A	cytosol	#N/A
P15586	N-acetylglucosamine-6-sulfatase	#N/A	#N/A	#N/A	#N/A
P15735	Phosphorylase b kinase gamma catalytic chain, liver/testis isoform	#N/A	#N/A	cytosol	#N/A
P15880	40S ribosomal protein S2	Nuclear	#N/A	cytosol	#N/A
P15924	Desmoplakin	Nuclear	#N/A	#N/A	plasma membrane
P16050	Arachidonate 15-lipoxygenase	#N/A	#N/A	cytosol	plasma membrane
P16070	CD44 antigen	#N/A	#N/A	cytosol	plasma membrane
P16144	Integrin beta-4	Nuclear	Extracellular Matrix	#N/A	plasma membrane
P16152	Carbonyl reductase [NADPH] 1	Nuclear	#N/A	cytosol	#N/A
P16219	Short-chain specific acyl-CoA dehydrogenase, mitochondrial	Nuclear	#N/A	#N/A	#N/A
P16220	Cyclic AMP-responsive element-binding protein 1	Nuclear	#N/A	#N/A	#N/A
P16284	Platelet endothelial cell adhesion molecule	Nuclear	#N/A	#N/A	plasma membrane
P16401	Histone H1.5	Nuclear	#N/A	#N/A	#N/A
P16435	NADPH--cytochrome P450 reductase	Nuclear	#N/A	cytosol	#N/A
P16452	Erythrocyte membrane protein band 4.2	#N/A	#N/A	#N/A	plasma membrane
P16615	Sarcoplasmic/endoplasmic reticulum calcium ATPase 2	#N/A	#N/A	#N/A	plasma membrane
P16930	Fumarylacetoacetase	Nuclear	#N/A	cytosol	#N/A
P16949	Stathmin	Nuclear	#N/A	cytosol	#N/A
P16989	Y-box-binding protein 3	Nuclear	#N/A	cytosol	#N/A
P17066	Heat shock 70 kDa protein 6	Nuclear	#N/A	cytosol	plasma membrane
P17096	High mobility group protein HMG-I/HMG-Y	Nuclear	#N/A	#N/A	#N/A
P17152	Transmembrane protein 11, mitochondrial	#N/A	#N/A	#N/A	plasma membrane
P17174	Aspartate aminotransferase, cytoplasmic	Nuclear	#N/A	cytosol	#N/A
P17301	Integrin alpha-2	Nuclear	#N/A	cytosol	plasma membrane
P17480	Nucleolar transcription factor 1	Nuclear	#N/A	#N/A	#N/A
P17612	cAMP-dependent protein kinase catalytic subunit alpha	Nuclear	#N/A	cytosol	plasma membrane
P17655	Calpain-2 catalytic subunit	Nuclear	#N/A	cytosol	plasma membrane
P17661	Desmin	Nuclear	#N/A	#N/A	plasma membrane
P17844	Probable ATP-dependent RNA helicase DDX5	Nuclear	#N/A	#N/A	#N/A
P17858	ATP-dependent 6-phosphofructokinase, liver type	#N/A	#N/A	cytosol	#N/A
P17931	Galectin-3	Nuclear	Extracellular Matrix	cytosol	plasma membrane
P17980	26S proteasome regulatory subunit 6A	Nuclear	#N/A	cytosol	#N/A
P17987	T-complex protein 1 subunit alpha	#N/A	#N/A	cytosol	#N/A
P18031	Tyrosine-protein phosphatase non-receptor type 1	#N/A	#N/A	#N/A	plasma membrane
P18077	60S ribosomal protein L35a	#N/A	#N/A	cytosol	#N/A
P18085	ADP-ribosylation factor 4	#N/A	#N/A	cytosol	plasma membrane
P18124	60S ribosomal protein L7	Nuclear	#N/A	cytosol	#N/A
P18206	Vinculin	#N/A	#N/A	#N/A	plasma membrane
P18583	Protein SON	Nuclear	#N/A	#N/A	#N/A
P18615	Negative elongation factor E	Nuclear	#N/A	#N/A	plasma membrane
P18621	60S ribosomal protein L17	Nuclear	#N/A	cytosol	#N/A
P18669	Phosphoglycerate mutase 1	Nuclear	#N/A	cytosol	#N/A
P18754	Regulator of chromosome condensation	Nuclear	#N/A	#N/A	#N/A
P18887	DNA repair protein XRCC1	Nuclear	#N/A	#N/A	#N/A
P19012	Keratin, type I cytoskeletal 15	Nuclear	#N/A	#N/A	#N/A
P19013	Keratin, type II cytoskeletal 4	Nuclear	#N/A	#N/A	#N/A
P19105	Myosin regulatory light chain 12B;Myosin regulatory light chain 12A	#N/A	#N/A	#N/A	#N/A
P19338	Nucleolin	Nuclear	#N/A	#N/A	#N/A
P19367	Hexokinase-1	#N/A	#N/A	cytosol	#N/A
P19387	DNA-directed RNA polymerase II subunit RPB3	Nuclear	#N/A	cytosol	#N/A
P19388	DNA-directed RNA polymerases I, II, and III subunit RPABC1	Nuclear	#N/A	#N/A	#N/A
P19404	NADH dehydrogenase [ubiquinone] flavoprotein 2, mitochondrial	Nuclear	#N/A	cytosol	#N/A
P19623	Spermidine synthase	Nuclear	#N/A	cytosol	#N/A
P19652	Alpha-1-acid glycoprotein 2	#N/A	Extracellular Matrix	#N/A	#N/A
P19784	Casein kinase II subunit alpha'	Nuclear	#N/A	cytosol	plasma membrane
P19823	Inter-alpha-trypsin inhibitor heavy chain H2	#N/A	Extracellular Matrix	#N/A	#N/A
P19827	Inter-alpha-trypsin inhibitor heavy chain H1	#N/A	Extracellular Matrix	#N/A	#N/A
P19838	Nuclear factor NF-kappa-B p105 subunit	Nuclear	#N/A	cytosol	#N/A
P19971	Thymidine phosphorylase	Nuclear	#N/A	cytosol	#N/A
P20020	Plasma membrane calcium-transporting ATPase 1	Nuclear	#N/A	#N/A	plasma membrane
P20073	Annexin A7	Nuclear	Extracellular Matrix	#N/A	#N/A
P20160	Azurocidin	#N/A	#N/A	#N/A	#N/A
P20292	Arachidonate 5-lipoxygenase-activating protein	Nuclear	#N/A	cytosol	#N/A
P20339	Ras-related protein Rab-5A	Nuclear	#N/A	cytosol	plasma membrane
P20340	Ras-related protein Rab-6A	#N/A	#N/A	cytosol	#N/A
P20591	Interferon-induced GTP-binding protein Mx1	Nuclear	#N/A	cytosol	#N/A
P20618	Proteasome subunit beta type-1	Nuclear	#N/A	#N/A	#N/A
P20674	Cytochrome c oxidase subunit 5A, mitochondrial	#N/A	#N/A	#N/A	#N/A
P20700	Lamin-B1	Nuclear	#N/A	#N/A	#N/A
P20774	Mimecan	#N/A	Extracellular Matrix	#N/A	#N/A
P20810	Calpastatin	#N/A	#N/A	cytosol	plasma membrane
P20908	Collagen alpha-1(V) chain	#N/A	Extracellular Matrix	#N/A	#N/A
P20930	Filaggrin	Nuclear	Extracellular Matrix	cytosol	plasma membrane
P20962	Parathymosin	Nuclear	#N/A	#N/A	#N/A
P21281	V-type proton ATPase subunit B, brain isoform	#N/A	#N/A	cytosol	plasma membrane
P21291	Cysteine and glycine-rich protein 1	Nuclear	#N/A	#N/A	#N/A
P21333	Filamin-A	Nuclear	#N/A	cytosol	plasma membrane
P21397	Amine oxidase [flavin-containing] A	#N/A	#N/A	cytosol	#N/A
P21399	Cytoplasmic aconitate hydratase	#N/A	#N/A	cytosol	#N/A
P21796	Voltage-dependent anion-selective channel protein 1	Nuclear	#N/A	#N/A	plasma membrane
P21810	Biglycan	#N/A	Extracellular Matrix	#N/A	plasma membrane
P21912	Succinate dehydrogenase [ubiquinone] iron-sulfur subunit, mitochondrial	Nuclear	#N/A	#N/A	plasma membrane
P21964	Catechol O-methyltransferase	#N/A	#N/A	cytosol	plasma membrane
P21980	Protein-glutamine gamma-glutamyltransferase 2	Nuclear	Extracellular Matrix	cytosol	plasma membrane
P22033	Methylmalonyl-CoA mutase, mitochondrial	#N/A	#N/A	cytosol	#N/A
P22059	Oxysterol-binding protein 1	Nuclear	#N/A	cytosol	plasma membrane
P22061	Protein-L-isoaspartate(D-aspartate) O-methyltransferase	#N/A	#N/A	cytosol	#N/A
P22087	rRNA 2'-O-methyltransferase fibrillarin	Nuclear	#N/A	#N/A	#N/A
P22102	Trifunctional purine biosynthetic protein adenosine-3	#N/A	#N/A	cytosol	#N/A
P22105	Tenascin-X	#N/A	Extracellular Matrix	#N/A	#N/A
P22234	Multifunctional protein ADE2	#N/A	#N/A	cytosol	#N/A
P22314	Ubiquitin-like modifier-activating enzyme 1	Nuclear	#N/A	#N/A	#N/A
P22570	NADPH:adrenodoxin oxidoreductase, mitochondrial	#N/A	#N/A	#N/A	#N/A
P22626	Heterogeneous nuclear ribonucleoproteins A2/B1	Nuclear	#N/A	#N/A	#N/A
P22695	Cytochrome b-c1 complex subunit 2, mitochondrial	Nuclear	#N/A	#N/A	#N/A
P22735	Protein-glutamine gamma-glutamyltransferase K	#N/A	#N/A	#N/A	plasma membrane
P23141	Liver carboxylesterase 1	#N/A	#N/A	cytosol	#N/A
P23142	Fibulin-1	#N/A	Extracellular Matrix	#N/A	#N/A
P23229	Integrin alpha-6	#N/A	#N/A	#N/A	plasma membrane
P23246	Splicing factor, proline- and glutamine-rich	Nuclear	#N/A	#N/A	#N/A
P23258	Tubulin gamma-1 chain	Nuclear	#N/A	#N/A	#N/A
P23284	Peptidyl-prolyl cis-trans isomerase B	Nuclear	#N/A	#N/A	#N/A
P23368	NAD-dependent malic enzyme, mitochondrial	#N/A	#N/A	#N/A	#N/A
P23381	Tryptophan--tRNA ligase, cytoplasmic	Nuclear	#N/A	cytosol	#N/A
P23526	Adenosylhomocysteinase	#N/A	#N/A	cytosol	#N/A
P23588	Eukaryotic translation initiation factor 4B	#N/A	#N/A	cytosol	#N/A
P23634	Plasma membrane calcium-transporting ATPase 4	#N/A	#N/A	#N/A	plasma membrane
P23786	Carnitine O-palmitoyltransferase 2, mitochondrial	Nuclear	#N/A	#N/A	#N/A
P23919	Thymidylate kinase	Nuclear	#N/A	#N/A	#N/A
P24043	Laminin subunit alpha-2	#N/A	Extracellular Matrix	#N/A	plasma membrane
P24158	Myeloblastin	#N/A	Extracellular Matrix	cytosol	plasma membrane
P24666	Low molecular weight phosphotyrosine protein phosphatase	Nuclear	#N/A	cytosol	plasma membrane
P24752	Acetyl-CoA acetyltransferase, mitochondrial	#N/A	#N/A	#N/A	#N/A
P24821	Tenascin	#N/A	Extracellular Matrix	#N/A	#N/A
P24844	Myosin regulatory light polypeptide 9	#N/A	#N/A	#N/A	#N/A
P24928	DNA-directed RNA polymerase II subunit RPB1	Nuclear	#N/A	#N/A	#N/A
P25311	Zinc-alpha-2-glycoprotein	Nuclear	Extracellular Matrix	#N/A	plasma membrane
P25325	3-mercaptopyruvate sulfurtransferase	#N/A	#N/A	cytosol	#N/A
P25398	40S ribosomal protein S12	Nuclear	#N/A	cytosol	#N/A
P25490	Transcriptional repressor protein YY1;Zinc finger protein 42 homolog	Nuclear	#N/A	#N/A	#N/A
P25686	DnaJ homolog subfamily B member 2	Nuclear	#N/A	cytosol	#N/A
P25705	ATP synthase subunit alpha, mitochondrial	#N/A	#N/A	#N/A	plasma membrane
P25774	Cathepsin S	#N/A	Extracellular Matrix	#N/A	#N/A
P25786	Proteasome subunit alpha type-1	Nuclear	#N/A	#N/A	#N/A
P25787	Proteasome subunit alpha type-2	Nuclear	#N/A	#N/A	#N/A
P25788	Proteasome subunit alpha type-3	Nuclear	#N/A	#N/A	#N/A
P25789	Proteasome subunit alpha type-4	Nuclear	#N/A	cytosol	#N/A
P26006	Integrin alpha-3	#N/A	#N/A	#N/A	plasma membrane
P26022	Pentraxin-related protein PTX3	#N/A	Extracellular Matrix	#N/A	plasma membrane
P26038	Moesin	Nuclear	#N/A	#N/A	plasma membrane
P26196	Probable ATP-dependent RNA helicase DDX6	Nuclear	#N/A	cytosol	#N/A
P26358	DNA (cytosine-5)-methyltransferase 1	Nuclear	#N/A	#N/A	#N/A
P26368	Splicing factor U2AF 65 kDa subunit	Nuclear	#N/A	#N/A	#N/A
P26373	60S ribosomal protein L13	Nuclear	#N/A	cytosol	#N/A
P26440	Isovaleryl-CoA dehydrogenase, mitochondrial	Nuclear	#N/A	#N/A	#N/A
P26447	Protein S100-A4	Nuclear	Extracellular Matrix	cytosol	#N/A
P26583	High mobility group protein B2	Nuclear	#N/A	#N/A	#N/A
P26599	Polypyrimidine tract-binding protein 1	Nuclear	#N/A	#N/A	#N/A
P26639	Threonine--tRNA ligase, cytoplasmic	#N/A	#N/A	cytosol	#N/A
P26640	Valine--tRNA ligase	#N/A	#N/A	cytosol	#N/A
P26641	Elongation factor 1-gamma	Nuclear	#N/A	cytosol	#N/A
P26885	Peptidyl-prolyl cis-trans isomerase FKBP2	#N/A	#N/A	#N/A	plasma membrane
P27144	Adenylate kinase 4, mitochondrial	#N/A	#N/A	#N/A	#N/A
P27169	Serum paraoxonase/arylesterase 1	#N/A	#N/A	#N/A	#N/A
P27338	Amine oxidase [flavin-containing] B	#N/A	#N/A	#N/A	#N/A
P27348	14-3-3 protein theta	Nuclear	#N/A	cytosol	#N/A
P27361	Mitogen-activated protein kinase 3	Nuclear	#N/A	cytosol	plasma membrane
P27482	Calmodulin-like protein 3	#N/A	#N/A	#N/A	#N/A
P27635	60S ribosomal protein L10	Nuclear	#N/A	cytosol	#N/A
P27694	Replication protein A 70 kDa DNA-binding subunit	Nuclear	#N/A	#N/A	#N/A
P27695	DNA-(apurinic or apyrimidinic site) lyase	Nuclear	#N/A	#N/A	#N/A
P27708	CAD protein	Nuclear	#N/A	cytosol	#N/A
P27797	Calreticulin	Nuclear	Extracellular Matrix	cytosol	plasma membrane
P27816	Microtubule-associated protein 4	#N/A	#N/A	cytosol	plasma membrane
P27824	Calnexin	#N/A	#N/A	#N/A	plasma membrane
P28062	Proteasome subunit beta type-8	Nuclear	#N/A	#N/A	#N/A
P28065	Proteasome subunit beta type-9	Nuclear	#N/A	cytosol	#N/A
P28066	Proteasome subunit alpha type-5	Nuclear	#N/A	cytosol	#N/A
P28070	Proteasome subunit beta type-4	Nuclear	#N/A	#N/A	#N/A
P28072	Proteasome subunit beta type-6	Nuclear	#N/A	cytosol	#N/A
P28074	Proteasome subunit beta type-5	Nuclear	#N/A	#N/A	#N/A
P28161	Glutathione S-transferase Mu 2	#N/A	#N/A	cytosol	#N/A
P28288	ATP-binding cassette sub-family D member 3	#N/A	#N/A	#N/A	#N/A
P28300	Protein-lysine 6-oxidase	Nuclear	Extracellular Matrix	#N/A	#N/A
P28331	NADH-ubiquinone oxidoreductase 75 kDa subunit, mitochondrial	#N/A	#N/A	#N/A	#N/A
P28482	Mitogen-activated protein kinase 1	Nuclear	#N/A	cytosol	plasma membrane
P28838	Cytosol aminopeptidase	Nuclear	#N/A	cytosol	#N/A
P29144	Tripeptidyl-peptidase 2	Nuclear	#N/A	cytosol	#N/A
P29218	Inositol monophosphatase 1	#N/A	#N/A	#N/A	#N/A
P29350	Tyrosine-protein phosphatase non-receptor type 6	Nuclear	#N/A	#N/A	plasma membrane
P29372	DNA-3-methyladenine glycosylase	Nuclear	#N/A	cytosol	#N/A
P29401	Transketolase	Nuclear	#N/A	#N/A	#N/A
P29508	Serpin B3	Nuclear	#N/A	cytosol	plasma membrane
P29536	Leiomodin-1	#N/A	#N/A	cytosol	#N/A
P29590	Protein PML	Nuclear	#N/A	cytosol	#N/A
P29692	Elongation factor 1-delta	Nuclear	#N/A	cytosol	#N/A
P29966	Myristoylated alanine-rich C-kinase substrate	Nuclear	#N/A	cytosol	plasma membrane
P29992	Guanine nucleotide-binding protein subunit alpha-11	#N/A	#N/A	#N/A	plasma membrane
P30038	Delta-1-pyrroline-5-carboxylate dehydrogenase, mitochondrial	#N/A	#N/A	cytosol	#N/A
P30040	Endoplasmic reticulum resident protein 29	#N/A	#N/A	#N/A	#N/A
P30044	Peroxiredoxin-5, mitochondrial	Nuclear	#N/A	cytosol	#N/A
P30046	D-dopachrome decarboxylase	#N/A	#N/A	#N/A	#N/A
P30048	Thioredoxin-dependent peroxide reductase, mitochondrial	#N/A	#N/A	cytosol	#N/A
P30049	ATP synthase subunit delta, mitochondrial	#N/A	#N/A	#N/A	#N/A
P30050	60S ribosomal protein L12	Nuclear	#N/A	cytosol	#N/A
P30084	Enoyl-CoA hydratase, mitochondrial	#N/A	#N/A	#N/A	#N/A
P30085	UMP-CMP kinase	Nuclear	#N/A	#N/A	#N/A
P30086	Phosphatidylethanolamine-binding protein 1	Nuclear	#N/A	cytosol	plasma membrane
P30101	Protein disulfide-isomerase A3	Nuclear	#N/A	#N/A	#N/A
P30153	Serine/threonine-protein phosphatase 2A 65 kDa regulatory subunit A alpha isoform	Nuclear	#N/A	cytosol	plasma membrane
P30511	HLA class I histocompatibility antigen, alpha chain F	#N/A	#N/A	#N/A	plasma membrane
P30520	Adenylosuccinate synthetase isozyme 2	#N/A	#N/A	cytosol	plasma membrane
P30566	Adenylosuccinate lyase	#N/A	#N/A	cytosol	#N/A
P30622	CAP-Gly domain-containing linker protein 1	Nuclear	#N/A	cytosol	#N/A
P30626	Sorcin	Nuclear	#N/A	cytosol	plasma membrane
P30711	Glutathione S-transferase theta-1	#N/A	#N/A	cytosol	#N/A
P30740	Leukocyte elastase inhibitor	#N/A	Extracellular Matrix	cytosol	#N/A
P30837	Aldehyde dehydrogenase X, mitochondrial	Nuclear	#N/A	cytosol	#N/A
P30838	Aldehyde dehydrogenase, dimeric NADP-preferring	Nuclear	#N/A	cytosol	plasma membrane
P30876	DNA-directed RNA polymerase II subunit RPB2	Nuclear	#N/A	#N/A	#N/A
P31025	Lipocalin-1	#N/A	#N/A	#N/A	#N/A
P31040	Succinate dehydrogenase [ubiquinone] flavoprotein subunit, mitochondrial	Nuclear	#N/A	#N/A	#N/A
P31146	Coronin-1A	#N/A	#N/A	cytosol	plasma membrane
P31150	Rab GDP dissociation inhibitor alpha	#N/A	#N/A	#N/A	#N/A
P31153	S-adenosylmethionine synthase isoform type-2	Nuclear	#N/A	cytosol	#N/A
P31431	Syndecan-4	#N/A	#N/A	#N/A	plasma membrane
P31483	Nucleolysin TIA-1 isoform p40	Nuclear	#N/A	cytosol	#N/A
P31689	DnaJ homolog subfamily A member 1	Nuclear	#N/A	cytosol	plasma membrane
P31930	Cytochrome b-c1 complex subunit 1, mitochondrial	#N/A	#N/A	#N/A	#N/A
P31937	3-hydroxyisobutyrate dehydrogenase, mitochondrial	#N/A	#N/A	#N/A	#N/A
P31939	Bifunctional purine biosynthesis protein PURH	#N/A	#N/A	cytosol	plasma membrane
P31942	Heterogeneous nuclear ribonucleoprotein H3	Nuclear	#N/A	#N/A	#N/A
P31944	Caspase-14	Nuclear	#N/A	cytosol	#N/A
P31946	14-3-3 protein beta/alpha	#N/A	#N/A	cytosol	#N/A
P31947	14-3-3 protein sigma	Nuclear	#N/A	cytosol	#N/A
P31948	Stress-induced-phosphoprotein 1	Nuclear	#N/A	cytosol	plasma membrane
P31949	Protein S100-A11	Nuclear	#N/A	cytosol	#N/A
P32189	Glycerol kinase	#N/A	#N/A	#N/A	#N/A
P32455	Guanylate-binding protein 1	#N/A	#N/A	cytosol	plasma membrane
P32519	ETS-related transcription factor Elf-1	Nuclear	#N/A	#N/A	#N/A
P32969	60S ribosomal protein L9	Nuclear	#N/A	cytosol	#N/A
P33121	Long-chain-fatty-acid--CoA ligase 1	#N/A	#N/A	#N/A	plasma membrane
P33151	Cadherin-5	Nuclear	#N/A	#N/A	plasma membrane
P33176	Kinesin-1 heavy chain	#N/A	#N/A	cytosol	#N/A
P33240	Cleavage stimulation factor subunit 2	Nuclear	#N/A	#N/A	#N/A
P33241	Lymphocyte-specific protein 1	#N/A	#N/A	#N/A	plasma membrane
P33316	Deoxyuridine 5'-triphosphate nucleotidohydrolase, mitochondrial	Nuclear	#N/A	#N/A	#N/A
P33402	Guanylate cyclase soluble subunit alpha-2	#N/A	#N/A	#N/A	#N/A
P34896	Serine hydroxymethyltransferase, cytosolic	Nuclear	#N/A	cytosol	#N/A
P34897	Serine hydroxymethyltransferase, mitochondrial	Nuclear	#N/A	cytosol	#N/A
P34913	Bifunctional epoxide hydrolase 2	#N/A	#N/A	cytosol	#N/A
P34932	Heat shock 70 kDa protein 4	Nuclear	#N/A	cytosol	#N/A
P35080	Profilin-2	#N/A	#N/A	#N/A	#N/A
P35221	Catenin alpha-1	#N/A	#N/A	#N/A	plasma membrane
P35222	Catenin beta-1	Nuclear	#N/A	cytosol	plasma membrane
P35232	Prohibitin	Nuclear	#N/A	#N/A	plasma membrane
P35237	Serpin B6	#N/A	Extracellular Matrix	cytosol	#N/A
P35241	Radixin	Nuclear	#N/A	#N/A	plasma membrane
P35268	60S ribosomal protein L22	Nuclear	#N/A	cytosol	#N/A
P35270	Sepiapterin reductase	Nuclear	#N/A	cytosol	#N/A
P35555	Fibrillin-1	#N/A	Extracellular Matrix	cytosol	#N/A
P35556	Fibrillin-2	Nuclear	Extracellular Matrix	cytosol	#N/A
P35573	Glycogen debranching enzyme	Nuclear	#N/A	cytosol	#N/A
P35579	Myosin-9	Nuclear	#N/A	cytosol	plasma membrane
P35580	Myosin-10	Nuclear	#N/A	cytosol	plasma membrane
P35606	Coatomer subunit beta'	#N/A	#N/A	cytosol	#N/A
P35611	Alpha-adducin	Nuclear	#N/A	#N/A	plasma membrane
P35613	Basigin	#N/A	#N/A	#N/A	plasma membrane
P35637	RNA-binding protein FUS	Nuclear	#N/A	#N/A	#N/A
P35658	Nuclear pore complex protein Nup214	Nuclear	#N/A	#N/A	#N/A
P35659	Protein DEK	Nuclear	#N/A	cytosol	#N/A
P35749	Myosin-11	#N/A	#N/A	cytosol	plasma membrane
P35914	Hydroxymethylglutaryl-CoA lyase, mitochondrial	#N/A	#N/A	#N/A	#N/A
P35998	26S proteasome regulatory subunit 7	Nuclear	#N/A	cytosol	#N/A
P36222	Chitinase-3-like protein 1	#N/A	Extracellular Matrix	#N/A	#N/A
P36405	ADP-ribosylation factor-like protein 3	Nuclear	#N/A	#N/A	plasma membrane
P36507	Dual specificity mitogen-activated protein kinase kinase 2	Nuclear	#N/A	cytosol	plasma membrane
P36542	ATP synthase subunit gamma, mitochondrial	#N/A	#N/A	#N/A	#N/A
P36543	V-type proton ATPase subunit E 1	Nuclear	#N/A	cytosol	plasma membrane
P36551	Oxygen-dependent coproporphyrinogen-III oxidase, mitochondrial	#N/A	#N/A	cytosol	#N/A
P36578	60S ribosomal protein L4	Nuclear	#N/A	cytosol	#N/A
P36776	Lon protease homolog, mitochondrial	Nuclear	#N/A	cytosol	#N/A
P36871	Phosphoglucomutase-1	#N/A	#N/A	cytosol	#N/A
P36873	Serine/threonine-protein phosphatase PP1-gamma catalytic subunit	Nuclear	#N/A	#N/A	plasma membrane
P36915	Guanine nucleotide-binding protein-like 1	Nuclear	#N/A	#N/A	#N/A
P36955	Pigment epithelium-derived factor	#N/A	Extracellular Matrix	#N/A	#N/A
P36957	Dihydrolipoyllysine-residue succinyltransferase component of 2-oxoglutarate dehydrogenase complex, mitochondrial	Nuclear	#N/A	cytosol	#N/A
P37108	Signal recognition particle 14 kDa protein	Nuclear	#N/A	#N/A	#N/A
P37235	Hippocalcin-like protein 1	#N/A	#N/A	#N/A	#N/A
P37268	Squalene synthase	#N/A	#N/A	#N/A	#N/A
P37837	Transaldolase	Nuclear	#N/A	cytosol	#N/A
P38117	Electron transfer flavoprotein subunit beta	#N/A	#N/A	#N/A	#N/A
P38159	RNA-binding motif protein, X chromosome	Nuclear	#N/A	#N/A	#N/A
P38606	V-type proton ATPase catalytic subunit A	Nuclear	#N/A	cytosol	plasma membrane
P38646	Stress-70 protein, mitochondrial	Nuclear	#N/A	#N/A	#N/A
P38919	Eukaryotic initiation factor 4A-III	Nuclear	#N/A	cytosol	#N/A
P39019	40S ribosomal protein S19	Nuclear	#N/A	cytosol	#N/A
P39023	60S ribosomal protein L3	Nuclear	#N/A	cytosol	#N/A
P39059	Collagen alpha-1(XV) chain	#N/A	Extracellular Matrix	#N/A	#N/A
P39060	Collagen alpha-1(XVIII) chain	#N/A	Extracellular Matrix	#N/A	#N/A
P39656	Dolichyl-diphosphooligosaccharide--protein glycosyltransferase 48 kDa subunit	#N/A	#N/A	#N/A	#N/A
P39687	Acidic leucine-rich nuclear phosphoprotein 32 family member A	Nuclear	#N/A	#N/A	#N/A
P39880	Homeobox protein cut-like 1	Nuclear	#N/A	#N/A	#N/A
P40121	Macrophage-capping protein	Nuclear	#N/A	#N/A	#N/A
P40222	Alpha-taxilin	Nuclear	#N/A	cytosol	#N/A
P40227	T-complex protein 1 subunit zeta	#N/A	#N/A	cytosol	#N/A
P40306	Proteasome subunit beta type-10	Nuclear	#N/A	cytosol	#N/A
P40429	60S ribosomal protein L13a	Nuclear	#N/A	cytosol	#N/A
P40763	Signal transducer and activator of transcription 3	Nuclear	#N/A	cytosol	plasma membrane
P40925	Malate dehydrogenase, cytoplasmic	#N/A	#N/A	cytosol	#N/A
P40926	Malate dehydrogenase, mitochondrial	Nuclear	#N/A	#N/A	#N/A
P40939	Trifunctional enzyme subunit alpha, mitochondrial	#N/A	#N/A	#N/A	#N/A
P41091	Eukaryotic translation initiation factor 2 subunit 3	#N/A	#N/A	#N/A	#N/A
P41208	Centrin-2	Nuclear	#N/A	cytosol	#N/A
P41214	Eukaryotic translation initiation factor 2D	Nuclear	#N/A	cytosol	#N/A
P41218	Myeloid cell nuclear differentiation antigen	Nuclear	#N/A	cytosol	#N/A
P41226	Ubiquitin-like modifier-activating enzyme 7	Nuclear	#N/A	cytosol	#N/A
P41236	Protein phosphatase inhibitor 2	Nuclear	#N/A	cytosol	#N/A
P41240	Tyrosine-protein kinase CSK	#N/A	#N/A	cytosol	plasma membrane
P41250	Glycine--tRNA ligase	#N/A	#N/A	cytosol	#N/A
P41252	Isoleucine--tRNA ligase, cytoplasmic	Nuclear	#N/A	cytosol	#N/A
P42126	Enoyl-CoA delta isomerase 1, mitochondrial	#N/A	#N/A	#N/A	#N/A
P42166	Lamina-associated polypeptide 2, isoform alpha	Nuclear	#N/A	#N/A	#N/A
P42224	Signal transducer and activator of transcription 1-alpha/beta	Nuclear	#N/A	cytosol	#N/A
P42226	Signal transducer and activator of transcription 6	Nuclear	#N/A	cytosol	#N/A
P42285	Exosome RNA helicase MTR4	Nuclear	#N/A	#N/A	#N/A
P42330	Aldo-keto reductase family 1 member C3;Aldo-keto reductase family 1 member C1	Nuclear	#N/A	cytosol	#N/A
P42356	Phosphatidylinositol 4-kinase alpha	Nuclear	#N/A	#N/A	plasma membrane
P42677	40S ribosomal protein S27	Nuclear	#N/A	cytosol	#N/A
P42704	Leucine-rich PPR motif-containing protein, mitochondrial	Nuclear	#N/A	#N/A	#N/A
P42765	3-ketoacyl-CoA thiolase, mitochondrial	#N/A	#N/A	#N/A	#N/A
P42766	60S ribosomal protein L35	Nuclear	#N/A	cytosol	#N/A
P43034	Platelet-activating factor acetylhydrolase IB subunit alpha	Nuclear	#N/A	cytosol	#N/A
P43121	Cell surface glycoprotein MUC18	Nuclear	#N/A	#N/A	plasma membrane
P43243	Matrin-3	Nuclear	#N/A	#N/A	#N/A
P43304	Glycerol-3-phosphate dehydrogenase, mitochondrial	#N/A	#N/A	#N/A	#N/A
P43307	Translocon-associated protein subunit alpha	#N/A	#N/A	#N/A	#N/A
P43353	Aldehyde dehydrogenase family 3 member B1	#N/A	#N/A	cytosol	plasma membrane
P43487	Ran-specific GTPase-activating protein	Nuclear	#N/A	cytosol	#N/A
P43490	Nicotinamide phosphoribosyltransferase	Nuclear	#N/A	#N/A	#N/A
P43686	26S proteasome regulatory subunit 6B	Nuclear	#N/A	cytosol	#N/A
P45880	Voltage-dependent anion-selective channel protein 2	Nuclear	#N/A	#N/A	#N/A
P45954	Short/branched chain specific acyl-CoA dehydrogenase, mitochondrial	#N/A	#N/A	#N/A	#N/A
P45974	Ubiquitin carboxyl-terminal hydrolase 5	Nuclear	#N/A	cytosol	#N/A
P46108	Adapter molecule crk	Nuclear	#N/A	#N/A	plasma membrane
P46109	Crk-like protein	Nuclear	#N/A	cytosol	plasma membrane
P46379	Large proline-rich protein BAG6	Nuclear	#N/A	cytosol	#N/A
P46459	Vesicle-fusing ATPase	#N/A	#N/A	cytosol	plasma membrane
P46736	Lys-63-specific deubiquitinase BRCC36	Nuclear	#N/A	#N/A	#N/A
P46776	60S ribosomal protein L27a	Nuclear	#N/A	cytosol	#N/A
P46777	60S ribosomal protein L5	Nuclear	#N/A	cytosol	#N/A
P46778	60S ribosomal protein L21	Nuclear	#N/A	cytosol	#N/A
P46779	60S ribosomal protein L28	#N/A	#N/A	cytosol	#N/A
P46781	40S ribosomal protein S9	Nuclear	#N/A	cytosol	#N/A
P46782	40S ribosomal protein S5	#N/A	#N/A	cytosol	#N/A
P46783	40S ribosomal protein S10	Nuclear	#N/A	cytosol	#N/A
P46821	Microtubule-associated protein 1B	#N/A	#N/A	cytosol	plasma membrane
P46937	Transcriptional coactivator YAP1	Nuclear	#N/A	cytosol	#N/A
P46939	Utrophin	Nuclear	#N/A	#N/A	plasma membrane
P46940	Ras GTPase-activating-like protein IQGAP1	Nuclear	#N/A	#N/A	plasma membrane
P46952	3-hydroxyanthranilate 3,4-dioxygenase	#N/A	#N/A	cytosol	#N/A
P46976	Glycogenin-1	#N/A	#N/A	#N/A	#N/A
P46977	Dolichyl-diphosphooligosaccharide--protein glycosyltransferase subunit STT3A	#N/A	#N/A	#N/A	#N/A
P47755	F-actin-capping protein subunit alpha-2	#N/A	#N/A	cytosol	#N/A
P47756	F-actin-capping protein subunit beta	Nuclear	#N/A	cytosol	#N/A
P47897	Glutamine--tRNA ligase	#N/A	#N/A	cytosol	#N/A
P47929	Galectin-7	Nuclear	#N/A	cytosol	#N/A
P47985	Cytochrome b-c1 complex subunit Rieske, mitochondrial	#N/A	#N/A	#N/A	#N/A
P48047	ATP synthase subunit O, mitochondrial	Nuclear	#N/A	#N/A	plasma membrane
P48147	Prolyl endopeptidase	Nuclear	#N/A	cytosol	#N/A
P48444	Coatomer subunit delta	#N/A	#N/A	cytosol	#N/A
P48449	Lanosterol synthase	#N/A	#N/A	#N/A	#N/A
P48506	Glutamate--cysteine ligase catalytic subunit	Nuclear	#N/A	cytosol	#N/A
P48507	Glutamate--cysteine ligase regulatory subunit	Nuclear	#N/A	cytosol	plasma membrane
P48556	26S proteasome non-ATPase regulatory subunit 8	Nuclear	#N/A	cytosol	#N/A
P48637	Glutathione synthetase	Nuclear	#N/A	cytosol	#N/A
P48643	T-complex protein 1 subunit epsilon	#N/A	#N/A	cytosol	#N/A
P48668	Keratin, type II cytoskeletal 6C	#N/A	#N/A	#N/A	#N/A
P48681	Nestin	#N/A	#N/A	#N/A	#N/A
P48735	Isocitrate dehydrogenase [NADP], mitochondrial	#N/A	#N/A	cytosol	#N/A
P48739	Phosphatidylinositol transfer protein beta isoform	#N/A	#N/A	#N/A	#N/A
P48960	CD97 antigen	#N/A	#N/A	cytosol	plasma membrane
P49005	DNA polymerase delta subunit 2	Nuclear	#N/A	#N/A	#N/A
P49006	MARCKS-related protein	Nuclear	#N/A	cytosol	plasma membrane
P49189	4-trimethylaminobutyraldehyde dehydrogenase	#N/A	#N/A	cytosol	#N/A
P49207	60S ribosomal protein L34	Nuclear	#N/A	cytosol	#N/A
P49247	Ribose-5-phosphate isomerase	Nuclear	#N/A	#N/A	plasma membrane
P49257	Protein ERGIC-53	#N/A	Extracellular Matrix	#N/A	#N/A
P49321	Nuclear autoantigenic sperm protein	Nuclear	#N/A	#N/A	#N/A
P49327	Fatty acid synthase	#N/A	#N/A	cytosol	plasma membrane
P49368	T-complex protein 1 subunit gamma	#N/A	#N/A	cytosol	plasma membrane
P49407	Beta-arrestin-1	Nuclear	#N/A	cytosol	plasma membrane
P49411	Elongation factor Tu, mitochondrial	#N/A	#N/A	#N/A	#N/A
P49419	Alpha-aminoadipic semialdehyde dehydrogenase	Nuclear	#N/A	cytosol	#N/A
P49458	Signal recognition particle 9 kDa protein	#N/A	#N/A	#N/A	#N/A
P49588	Alanine--tRNA ligase, cytoplasmic	#N/A	#N/A	cytosol	#N/A
P49589	Cysteine--tRNA ligase, cytoplasmic	#N/A	#N/A	cytosol	#N/A
P49591	Serine--tRNA ligase, cytoplasmic	Nuclear	#N/A	cytosol	#N/A
P49593	Protein phosphatase 1F	Nuclear	#N/A	cytosol	plasma membrane
P49720	Proteasome subunit beta type-3	Nuclear	#N/A	#N/A	#N/A
P49721	Proteasome subunit beta type-2	Nuclear	#N/A	#N/A	#N/A
P49736	DNA replication licensing factor MCM2	Nuclear	#N/A	#N/A	#N/A
P49748	Very long-chain specific acyl-CoA dehydrogenase, mitochondrial	Nuclear	#N/A	#N/A	#N/A
P49750	YLP motif-containing protein 1	Nuclear	#N/A	cytosol	#N/A
P49753	Acyl-coenzyme A thioesterase 2, mitochondrial;Acyl-coenzyme A thioesterase 1	#N/A	#N/A	#N/A	#N/A
P49755	Transmembrane emp24 domain-containing protein 10	#N/A	#N/A	#N/A	plasma membrane
P49756	RNA-binding protein 25	Nuclear	#N/A	#N/A	#N/A
P49768	Presenilin-1	Nuclear	#N/A	#N/A	plasma membrane
P49773	Histidine triad nucleotide-binding protein 1	Nuclear	#N/A	cytosol	plasma membrane
P49790	Nuclear pore complex protein Nup153	Nuclear	#N/A	cytosol	#N/A
P49792	E3 SUMO-protein ligase RanBP2	Nuclear	#N/A	#N/A	#N/A
P49821	NADH dehydrogenase [ubiquinone] flavoprotein 1, mitochondrial	#N/A	#N/A	cytosol	#N/A
P49903	Selenide, water dikinase 1	Nuclear	#N/A	#N/A	plasma membrane
P49913	Cathelicidin antimicrobial peptide	#N/A	#N/A	#N/A	#N/A
P49915	GMP synthase [glutamine-hydrolyzing]	#N/A	#N/A	cytosol	#N/A
P49916	DNA ligase 3	Nuclear	#N/A	#N/A	#N/A
P49959	Double-strand break repair protein MRE11	Nuclear	#N/A	#N/A	#N/A
P49961	Ectonucleoside triphosphate diphosphohydrolase 1	#N/A	#N/A	#N/A	plasma membrane
P50135	Histamine N-methyltransferase	Nuclear	#N/A	cytosol	#N/A
P50148	Guanine nucleotide-binding protein G(q) subunit alpha	Nuclear	#N/A	cytosol	plasma membrane
P50213	Isocitrate dehydrogenase [NAD] subunit alpha, mitochondrial	Nuclear	#N/A	#N/A	#N/A
P50225	Sulfotransferase 1A1	#N/A	#N/A	cytosol	#N/A
P50238	Cysteine-rich protein 1	Nuclear	#N/A	cytosol	plasma membrane
P50336	Protoporphyrinogen oxidase	#N/A	#N/A	cytosol	#N/A
P50395	Rab GDP dissociation inhibitor beta	#N/A	#N/A	cytosol	#N/A
P50402	Emerin	Nuclear	#N/A	#N/A	#N/A
P50453	Serpin B9	Nuclear	Extracellular Matrix	cytosol	#N/A
P50454	Serpin H1	#N/A	Extracellular Matrix	#N/A	#N/A
P50479	PDZ and LIM domain protein 4	Nuclear	#N/A	cytosol	plasma membrane
P50502	Hsc70-interacting protein;Putative protein FAM10A4	#N/A	#N/A	cytosol	#N/A
P50552	Vasodilator-stimulated phosphoprotein	#N/A	#N/A	cytosol	plasma membrane
P50570	Dynamin-2	Nuclear	#N/A	cytosol	plasma membrane
P50851	Lipopolysaccharide-responsive and beige-like anchor protein	#N/A	#N/A	cytosol	plasma membrane
P50895	Basal cell adhesion molecule	Nuclear	Extracellular Matrix	#N/A	plasma membrane
P50914	60S ribosomal protein L14	#N/A	#N/A	cytosol	#N/A
P50990	T-complex protein 1 subunit theta	Nuclear	#N/A	cytosol	#N/A
P50991	T-complex protein 1 subunit delta	Nuclear	#N/A	cytosol	#N/A
P50995	Annexin A11	Nuclear	Extracellular Matrix	cytosol	#N/A
P51114	Fragile X mental retardation syndrome-related protein 1	Nuclear	#N/A	cytosol	#N/A
P51116	Fragile X mental retardation syndrome-related protein 2	Nuclear	#N/A	cytosol	#N/A
P51148	Ras-related protein Rab-5C	#N/A	#N/A	#N/A	plasma membrane
P51149	Ras-related protein Rab-7a	#N/A	#N/A	#N/A	#N/A
P51153	Ras-related protein Rab-13	#N/A	#N/A	cytosol	plasma membrane
P51159	Ras-related protein Rab-27A	#N/A	#N/A	#N/A	plasma membrane
P51178	1-phosphatidylinositol 4,5-bisphosphate phosphodiesterase delta-1	#N/A	#N/A	#N/A	#N/A
P51452	Dual specificity protein phosphatase 3	Nuclear	#N/A	cytosol	plasma membrane
P51531	Probable global transcription activator SNF2L2	Nuclear	#N/A	#N/A	#N/A
P51532	Transcription activator BRG1	Nuclear	#N/A	#N/A	#N/A
P51553	Isocitrate dehydrogenase [NAD] subunit gamma, mitochondrial	Nuclear	#N/A	#N/A	#N/A
P51570	Galactokinase	#N/A	#N/A	cytosol	#N/A
P51571	Translocon-associated protein subunit delta	#N/A	#N/A	#N/A	#N/A
P51572	B-cell receptor-associated protein 31	#N/A	#N/A	#N/A	plasma membrane
P51608	Methyl-CpG-binding protein 2	Nuclear	#N/A	cytosol	#N/A
P51610	Host cell factor 1	Nuclear	#N/A	#N/A	#N/A
P51648	Aldehyde dehydrogenase family 3 member A2	#N/A	#N/A	cytosol	#N/A
P51649	Succinate-semialdehyde dehydrogenase, mitochondrial	#N/A	#N/A	#N/A	#N/A
P51659	Peroxisomal multifunctional enzyme type 2	#N/A	#N/A	#N/A	#N/A
P51665	26S proteasome non-ATPase regulatory subunit 7	Nuclear	#N/A	#N/A	#N/A
P51688	N-sulphoglucosamine sulphohydrolase	#N/A	#N/A	#N/A	#N/A
P51692	Signal transducer and activator of transcription 5B	Nuclear	#N/A	cytosol	#N/A
P51812	Ribosomal protein S6 kinase alpha-3	Nuclear	#N/A	cytosol	#N/A
P51858	Hepatoma-derived growth factor	Nuclear	Extracellular Matrix	#N/A	#N/A
P51884	Lumican	#N/A	Extracellular Matrix	#N/A	#N/A
P51888	Prolargin	#N/A	Extracellular Matrix	#N/A	#N/A
P51911	Calponin-1	#N/A	#N/A	#N/A	#N/A
P51991	Heterogeneous nuclear ribonucleoprotein A3	Nuclear	#N/A	#N/A	#N/A
P52209	6-phosphogluconate dehydrogenase, decarboxylating	Nuclear	#N/A	cytosol	#N/A
P52272	Heterogeneous nuclear ribonucleoprotein M	Nuclear	Extracellular Matrix	#N/A	#N/A
P52294	Importin subunit alpha-5	Nuclear	#N/A	cytosol	#N/A
P52565	Rho GDP-dissociation inhibitor 1	Nuclear	#N/A	cytosol	plasma membrane
P52566	Rho GDP-dissociation inhibitor 2	#N/A	#N/A	cytosol	#N/A
P52597	Heterogeneous nuclear ribonucleoprotein F	Nuclear	#N/A	cytosol	#N/A
P52630	Signal transducer and activator of transcription 2	Nuclear	#N/A	cytosol	plasma membrane
P52756	RNA-binding protein 5	Nuclear	#N/A	#N/A	#N/A
P52790	Hexokinase-3	#N/A	#N/A	cytosol	#N/A
P52907	F-actin-capping protein subunit alpha-1	#N/A	#N/A	#N/A	#N/A
P52926	High mobility group protein HMGI-C	Nuclear	#N/A	#N/A	#N/A
P52943	Cysteine-rich protein 2	Nuclear	#N/A	#N/A	plasma membrane
P52948	Nuclear pore complex protein Nup98-Nup96	Nuclear	#N/A	#N/A	#N/A
P53004	Biliverdin reductase A	#N/A	#N/A	cytosol	#N/A
P53007	Tricarboxylate transport protein, mitochondrial	Nuclear	#N/A	#N/A	#N/A
P53041	Serine/threonine-protein phosphatase 5	Nuclear	#N/A	cytosol	plasma membrane
P53367	Arfaptin-1	Nuclear	#N/A	cytosol	#N/A
P53396	ATP-citrate synthase	Nuclear	#N/A	cytosol	plasma membrane
P53597	Succinate--CoA ligase [ADP/GDP-forming] subunit alpha, mitochondrial	#N/A	#N/A	cytosol	plasma membrane
P53602	Diphosphomevalonate decarboxylase	#N/A	#N/A	cytosol	#N/A
P53609	Geranylgeranyl transferase type-1 subunit beta	Nuclear	#N/A	cytosol	#N/A
P53618	Coatomer subunit beta	#N/A	#N/A	cytosol	plasma membrane
P53621	Coatomer subunit alpha	Nuclear	#N/A	cytosol	#N/A
P53680	AP-2 complex subunit sigma	#N/A	#N/A	#N/A	plasma membrane
P53814	Smoothelin	Nuclear	#N/A	#N/A	#N/A
P53990	IST1 homolog	Nuclear	#N/A	cytosol	#N/A
P53992	Protein transport protein Sec24C	#N/A	#N/A	cytosol	#N/A
P53999	Activated RNA polymerase II transcriptional coactivator p15	Nuclear	#N/A	#N/A	#N/A
P54136	Arginine--tRNA ligase, cytoplasmic	Nuclear	#N/A	cytosol	#N/A
P54577	Tyrosine--tRNA ligase, cytoplasmic	Nuclear	#N/A	cytosol	#N/A
P54578	Ubiquitin carboxyl-terminal hydrolase 14	#N/A	#N/A	cytosol	plasma membrane
P54619	5'-AMP-activated protein kinase subunit gamma-1	Nuclear	#N/A	cytosol	#N/A
P54725	UV excision repair protein RAD23 homolog A	Nuclear	#N/A	cytosol	#N/A
P54727	UV excision repair protein RAD23 homolog B	Nuclear	#N/A	cytosol	#N/A
P54819	Adenylate kinase 2, mitochondrial	#N/A	#N/A	#N/A	#N/A
P54886	Delta-1-pyrroline-5-carboxylate synthase	#N/A	#N/A	#N/A	#N/A
P54920	Alpha-soluble NSF attachment protein	#N/A	#N/A	#N/A	plasma membrane
P55001	Microfibrillar-associated protein 2	#N/A	Extracellular Matrix	#N/A	#N/A
P55010	Eukaryotic translation initiation factor 5	#N/A	#N/A	cytosol	plasma membrane
P55011	Solute carrier family 12 member 2	#N/A	#N/A	cytosol	plasma membrane
P55036	26S proteasome non-ATPase regulatory subunit 4	Nuclear	#N/A	cytosol	#N/A
P55060	Exportin-2	Nuclear	#N/A	cytosol	#N/A
P55072	Transitional endoplasmic reticulum ATPase	Nuclear	#N/A	cytosol	#N/A
P55081	Microfibrillar-associated protein 1	Nuclear	Extracellular Matrix	#N/A	#N/A
P55083	Microfibril-associated glycoprotein 4	#N/A	Extracellular Matrix	#N/A	#N/A
P55084	Trifunctional enzyme subunit beta, mitochondrial	#N/A	#N/A	#N/A	#N/A
P55196	Afadin	Nuclear	#N/A	cytosol	plasma membrane
P55209	Nucleosome assembly protein 1-like 1	Nuclear	#N/A	#N/A	#N/A
P55210	Caspase-7	Nuclear	#N/A	cytosol	#N/A
P55263	Adenosine kinase	Nuclear	#N/A	cytosol	plasma membrane
P55265	Double-stranded RNA-specific adenosine deaminase	Nuclear	#N/A	#N/A	#N/A
P55268	Laminin subunit beta-2	#N/A	Extracellular Matrix	cytosol	#N/A
P55290	Cadherin-13	#N/A	Extracellular Matrix	#N/A	plasma membrane
P55327	Tumor protein D52	#N/A	#N/A	cytosol	#N/A
P55735	Protein SEC13 homolog	Nuclear	#N/A	#N/A	#N/A
P55786	Puromycin-sensitive aminopeptidase	Nuclear	#N/A	cytosol	#N/A
P55795	Heterogeneous nuclear ribonucleoprotein H2	Nuclear	#N/A	cytosol	#N/A
P55884	Eukaryotic translation initiation factor 3 subunit B	Nuclear	#N/A	cytosol	#N/A
P56134	ATP synthase subunit f, mitochondrial	Nuclear	#N/A	#N/A	#N/A
P56192	Methionine--tRNA ligase, cytoplasmic	Nuclear	#N/A	cytosol	#N/A
P56199	Integrin alpha-1	#N/A	#N/A	#N/A	plasma membrane
P56537	Eukaryotic translation initiation factor 6	Nuclear	#N/A	cytosol	#N/A
P56545	C-terminal-binding protein 2	Nuclear	#N/A	cytosol	#N/A
P56556	NADH dehydrogenase [ubiquinone] 1 alpha subcomplex subunit 6	#N/A	#N/A	#N/A	#N/A
P56597	Nucleoside diphosphate kinase homolog 5	Nuclear	#N/A	#N/A	#N/A
P56715	Oxygen-regulated protein 1	#N/A	#N/A	#N/A	#N/A
P57088	Transmembrane protein 33	Nuclear	#N/A	#N/A	#N/A
P57105	Synaptojanin-2-binding protein	#N/A	#N/A	#N/A	plasma membrane
P57735	Ras-related protein Rab-25	#N/A	#N/A	#N/A	plasma membrane
P57737	Coronin-7	#N/A	#N/A	cytosol	#N/A
P57740	Nuclear pore complex protein Nup107	Nuclear	#N/A	#N/A	#N/A
P57764	Gasdermin-D	Nuclear	#N/A	cytosol	plasma membrane
P58107	Epiplakin	Nuclear	#N/A	#N/A	plasma membrane
P58340	Myeloid leukemia factor 1	Nuclear	#N/A	cytosol	#N/A
P59665	Neutrophil defensin 1;Neutrophil defensin 3	#N/A	Extracellular Matrix	#N/A	#N/A
P59910	DnaJ homolog subfamily B member 13	#N/A	#N/A	cytosol	plasma membrane
P59998	Actin-related protein 2/3 complex subunit 4	Nuclear	#N/A	#N/A	#N/A
P60174	Triosephosphate isomerase	Nuclear	#N/A	cytosol	#N/A
P60228	Eukaryotic translation initiation factor 3 subunit E	Nuclear	#N/A	cytosol	#N/A
P60468	Protein transport protein Sec61 subunit beta	#N/A	#N/A	#N/A	#N/A
P60660	Myosin light polypeptide 6	#N/A	#N/A	#N/A	#N/A
P60842	Eukaryotic initiation factor 4A-I	Nuclear	#N/A	#N/A	#N/A
P60866	40S ribosomal protein S20	#N/A	#N/A	cytosol	#N/A
P60900	Proteasome subunit alpha type-6	Nuclear	#N/A	#N/A	#N/A
P60903	Protein S100-A10	#N/A	Extracellular Matrix	#N/A	plasma membrane
P60953	Cell division control protein 42 homolog	#N/A	#N/A	#N/A	plasma membrane
P60983	Glia maturation factor beta	#N/A	#N/A	#N/A	#N/A
P61011	Signal recognition particle 54 kDa protein	Nuclear	#N/A	cytosol	#N/A
P61019	Ras-related protein Rab-2A	Nuclear	#N/A	#N/A	#N/A
P61020	Ras-related protein Rab-5B	Nuclear	#N/A	#N/A	plasma membrane
P61026	Ras-related protein Rab-10	#N/A	#N/A	#N/A	plasma membrane
P61081	NEDD8-conjugating enzyme Ubc12	Nuclear	#N/A	cytosol	#N/A
P61086	Ubiquitin-conjugating enzyme E2 K	Nuclear	#N/A	cytosol	plasma membrane
P61088	Ubiquitin-conjugating enzyme E2 N	Nuclear	#N/A	cytosol	#N/A
P61106	Ras-related protein Rab-14	Nuclear	#N/A	cytosol	plasma membrane
P61158	Actin-related protein 3	Nuclear	#N/A	#N/A	#N/A
P61160	Actin-related protein 2	Nuclear	#N/A	cytosol	#N/A
P61163	Alpha-centractin	#N/A	#N/A	#N/A	#N/A
P61204	ADP-ribosylation factor 3;ADP-ribosylation factor 1	#N/A	#N/A	#N/A	plasma membrane
P61221	ATP-binding cassette sub-family E member 1	#N/A	#N/A	cytosol	#N/A
P61224	Ras-related protein Rap-1b;Ras-related protein Rap-1A	Nuclear	#N/A	cytosol	plasma membrane
P61225	Ras-related protein Rap-2b	#N/A	#N/A	cytosol	plasma membrane
P61247	40S ribosomal protein S3a	Nuclear	#N/A	cytosol	#N/A
P61254	60S ribosomal protein L26;60S ribosomal protein L26-like 1	Nuclear	#N/A	cytosol	#N/A
P61313	60S ribosomal protein L15	Nuclear	#N/A	cytosol	#N/A
P61326	Protein mago nashi homolog;Protein mago nashi homolog 2	Nuclear	#N/A	#N/A	#N/A
P61353	60S ribosomal protein L27	Nuclear	#N/A	cytosol	#N/A
P61421	V-type proton ATPase subunit d 1	#N/A	#N/A	#N/A	plasma membrane
P61457	Pterin-4-alpha-carbinolamine dehydratase	Nuclear	#N/A	cytosol	#N/A
P61586	Transforming protein RhoA	Nuclear	#N/A	cytosol	plasma membrane
P61604	10 kDa heat shock protein, mitochondrial	#N/A	#N/A	#N/A	#N/A
P61619	Protein transport protein Sec61 subunit alpha isoform 1	#N/A	#N/A	#N/A	#N/A
P61626	Lysozyme C	Nuclear	#N/A	#N/A	#N/A
P61764	Syntaxin-binding protein 1	Nuclear	#N/A	cytosol	plasma membrane
P61769	Beta-2-microglobulin	#N/A	#N/A	cytosol	plasma membrane
P61923	Coatomer subunit zeta-1	#N/A	#N/A	#N/A	plasma membrane
P61962	DDB1- and CUL4-associated factor 7	Nuclear	#N/A	cytosol	#N/A
P61981	14-3-3 protein gamma	#N/A	#N/A	cytosol	#N/A
P62070	Ras-related protein R-Ras2	Nuclear	#N/A	cytosol	plasma membrane
P62081	40S ribosomal protein S7	Nuclear	#N/A	cytosol	#N/A
P62136	Serine/threonine-protein phosphatase PP1-alpha catalytic subunit	Nuclear	#N/A	cytosol	plasma membrane
P62140	Serine/threonine-protein phosphatase PP1-beta catalytic subunit	Nuclear	#N/A	cytosol	plasma membrane
P62191	26S proteasome regulatory subunit 4	Nuclear	#N/A	cytosol	#N/A
P62195	26S proteasome regulatory subunit 8	Nuclear	#N/A	cytosol	plasma membrane
P62241	40S ribosomal protein S8	Nuclear	#N/A	cytosol	#N/A
P62244	40S ribosomal protein S15a	#N/A	#N/A	cytosol	#N/A
P62249	40S ribosomal protein S16	#N/A	#N/A	cytosol	#N/A
P62258	14-3-3 protein epsilon	Nuclear	#N/A	cytosol	plasma membrane
P62263	40S ribosomal protein S14	Nuclear	#N/A	cytosol	#N/A
P62266	40S ribosomal protein S23	#N/A	#N/A	cytosol	#N/A
P62273	40S ribosomal protein S29	#N/A	#N/A	cytosol	#N/A
P62277	40S ribosomal protein S13	Nuclear	#N/A	cytosol	#N/A
P62280	40S ribosomal protein S11	Nuclear	#N/A	cytosol	#N/A
P62304	Small nuclear ribonucleoprotein E	Nuclear	#N/A	cytosol	#N/A
P62306	Small nuclear ribonucleoprotein F	Nuclear	#N/A	cytosol	#N/A
P62308	Putative small nuclear ribonucleoprotein G-like protein 15;Small nuclear ribonucleoprotein G	Nuclear	#N/A	cytosol	#N/A
P62310	U6 snRNA-associated Sm-like protein LSm3	Nuclear	#N/A	#N/A	#N/A
P62314	Small nuclear ribonucleoprotein Sm D1	Nuclear	#N/A	cytosol	#N/A
P62316	Small nuclear ribonucleoprotein Sm D2	Nuclear	#N/A	cytosol	#N/A
P62318	Small nuclear ribonucleoprotein Sm D3	Nuclear	#N/A	cytosol	#N/A
P62328	Thymosin beta-4	Nuclear	#N/A	cytosol	#N/A
P62333	26S proteasome regulatory subunit 10B	Nuclear	#N/A	cytosol	plasma membrane
P62424	60S ribosomal protein L7a	Nuclear	#N/A	cytosol	#N/A
P62491	Ras-related protein Rab-11A;Ras-related protein Rab-11B	#N/A	#N/A	#N/A	plasma membrane
P62495	Eukaryotic peptide chain release factor subunit 1	#N/A	#N/A	#N/A	#N/A
P62701	40S ribosomal protein S4, X isoform	Nuclear	#N/A	cytosol	#N/A
P62714	Serine/threonine-protein phosphatase 2A catalytic subunit beta isoform;Serine/threonine-protein phosphatase 2A catalytic subunit alpha isoform	Nuclear	#N/A	#N/A	#N/A
P62736	Actin, aortic smooth muscle	#N/A	#N/A	#N/A	#N/A
P62750	60S ribosomal protein L23a	Nuclear	#N/A	cytosol	#N/A
P62753	40S ribosomal protein S6	Nuclear	#N/A	cytosol	#N/A
P62805	Histone H4	Nuclear	#N/A	#N/A	#N/A
P62807	Histone H2B type 1-K;Histone H2B type F-S;Histone H2B type 1-C/E/F/G/I	Nuclear	#N/A	cytosol	#N/A
P62826	GTP-binding nuclear protein Ran	Nuclear	#N/A	cytosol	#N/A
P62847	40S ribosomal protein S24	Nuclear	#N/A	cytosol	#N/A
P62851	40S ribosomal protein S25	Nuclear	#N/A	cytosol	#N/A
P62854	40S ribosomal protein S26	Nuclear	#N/A	cytosol	#N/A
P62857	40S ribosomal protein S28	#N/A	#N/A	cytosol	#N/A
P62879	Guanine nucleotide-binding protein G(I)/G(S)/G(T) subunit beta-2	#N/A	#N/A	#N/A	plasma membrane
P62888	60S ribosomal protein L30	Nuclear	#N/A	cytosol	#N/A
P62899	60S ribosomal protein L31	#N/A	#N/A	cytosol	#N/A
P62906	60S ribosomal protein L10a	Nuclear	#N/A	cytosol	#N/A
P62913	60S ribosomal protein L11	Nuclear	#N/A	cytosol	#N/A
P62917	60S ribosomal protein L8	Nuclear	#N/A	cytosol	#N/A
P62937	Peptidyl-prolyl cis-trans isomerase A	Nuclear	#N/A	cytosol	#N/A
P62942	Peptidyl-prolyl cis-trans isomerase FKBP1A	#N/A	#N/A	cytosol	plasma membrane
P62993	Growth factor receptor-bound protein 2	Nuclear	#N/A	cytosol	plasma membrane
P62995	Transformer-2 protein homolog beta	Nuclear	#N/A	cytosol	#N/A
P63000	Ras-related C3 botulinum toxin substrate 1	Nuclear	#N/A	cytosol	plasma membrane
P63010	AP-2 complex subunit beta	#N/A	#N/A	#N/A	plasma membrane
P63096	Guanine nucleotide-binding protein G(i) subunit alpha-1	Nuclear	#N/A	#N/A	plasma membrane
P63151	Serine/threonine-protein phosphatase 2A 55 kDa regulatory subunit B alpha isoform	#N/A	#N/A	cytosol	#N/A
P63208	S-phase kinase-associated protein 1	Nuclear	#N/A	cytosol	#N/A
P63220	40S ribosomal protein S21	#N/A	#N/A	cytosol	#N/A
P63241	Eukaryotic translation initiation factor 5A-1	Nuclear	#N/A	cytosol	plasma membrane
P63244	Receptor of activated protein C kinase 1	Nuclear	#N/A	cytosol	plasma membrane
P67809	Nuclease-sensitive element-binding protein 1	Nuclear	#N/A	cytosol	plasma membrane
P67812	Signal peptidase complex catalytic subunit SEC11A	Nuclear	#N/A	#N/A	#N/A
P67936	Tropomyosin alpha-4 chain	#N/A	#N/A	cytosol	#N/A
P68036	Ubiquitin-conjugating enzyme E2 L3	Nuclear	#N/A	cytosol	#N/A
P68366	Tubulin alpha-4A chain	#N/A	#N/A	#N/A	#N/A
P68371	Tubulin beta-4B chain	Nuclear	#N/A	#N/A	#N/A
P68400	Casein kinase II subunit alpha;Casein kinase II subunit alpha 3	Nuclear	#N/A	cytosol	plasma membrane
P68402	Platelet-activating factor acetylhydrolase IB subunit beta	Nuclear	#N/A	cytosol	plasma membrane
P68431	Histone H3.1;Histone H3.3;Histone H3.2	Nuclear	#N/A	#N/A	#N/A
P78344	Eukaryotic translation initiation factor 4 gamma 2	#N/A	#N/A	cytosol	#N/A
P78347	General transcription factor II-I	Nuclear	#N/A	#N/A	#N/A
P78371	T-complex protein 1 subunit beta	#N/A	#N/A	cytosol	#N/A
P78386	Keratin, type II cuticular Hb5	#N/A	#N/A	#N/A	#N/A
P78406	mRNA export factor	Nuclear	#N/A	#N/A	#N/A
P78417	Glutathione S-transferase omega-1	Nuclear	#N/A	cytosol	#N/A
P78527	DNA-dependent protein kinase catalytic subunit	Nuclear	#N/A	#N/A	#N/A
P80188	Neutrophil gelatinase-associated lipocalin	#N/A	#N/A	#N/A	#N/A
P80303	Nucleobindin-2	Nuclear	#N/A	cytosol	plasma membrane
P80723	Brain acid soluble protein 1	Nuclear	#N/A	#N/A	plasma membrane
P81605	Dermcidin	#N/A	#N/A	#N/A	#N/A
P82650	28S ribosomal protein S22, mitochondrial	#N/A	#N/A	#N/A	#N/A
P82909	28S ribosomal protein S36, mitochondrial	#N/A	#N/A	#N/A	#N/A
P82979	SAP domain-containing ribonucleoprotein	Nuclear	#N/A	cytosol	#N/A
P83731	60S ribosomal protein L24	#N/A	#N/A	cytosol	#N/A
P84095	Rho-related GTP-binding protein RhoG	#N/A	#N/A	#N/A	plasma membrane
P84098	60S ribosomal protein L19	Nuclear	#N/A	cytosol	#N/A
P84103	Serine/arginine-rich splicing factor 3	Nuclear	#N/A	#N/A	#N/A
P85037	Forkhead box protein K1	Nuclear	#N/A	#N/A	#N/A
P98095	Fibulin-2	#N/A	Extracellular Matrix	#N/A	plasma membrane
P98160	Basement membrane-specific heparan sulfate proteoglycan core protein	Nuclear	Extracellular Matrix	cytosol	plasma membrane
P98175	RNA-binding protein 10	Nuclear	#N/A	#N/A	#N/A
P98179	RNA-binding protein 3	Nuclear	#N/A	#N/A	#N/A
P98196	Probable phospholipid-transporting ATPase IH	#N/A	#N/A	#N/A	plasma membrane
P99999	Cytochrome c	Nuclear	#N/A	cytosol	#N/A
Q00059	Transcription factor A, mitochondrial	Nuclear	#N/A	#N/A	#N/A
Q00325	Phosphate carrier protein, mitochondrial	#N/A	#N/A	#N/A	plasma membrane
Q00341	Vigilin	Nuclear	#N/A	cytosol	#N/A
Q00534	Cyclin-dependent kinase 6	Nuclear	#N/A	cytosol	#N/A
Q00577	Transcriptional activator protein Pur-alpha	Nuclear	#N/A	#N/A	#N/A
Q00610	Clathrin heavy chain 1	#N/A	#N/A	cytosol	plasma membrane
Q00653	Nuclear factor NF-kappa-B p100 subunit	Nuclear	#N/A	cytosol	#N/A
Q00688	Peptidyl-prolyl cis-trans isomerase FKBP3	Nuclear	#N/A	cytosol	#N/A
Q00796	Sorbitol dehydrogenase	#N/A	#N/A	cytosol	#N/A
Q01082	Spectrin beta chain, non-erythrocytic 1	Nuclear	#N/A	#N/A	plasma membrane
Q01105	Protein SET	Nuclear	#N/A	cytosol	#N/A
Q01130	Serine/arginine-rich splicing factor 2	Nuclear	#N/A	cytosol	#N/A
Q01433	AMP deaminase 2	#N/A	#N/A	cytosol	#N/A
Q01469	Fatty acid-binding protein 5	Nuclear	#N/A	cytosol	plasma membrane
Q01518	Adenylyl cyclase-associated protein 1	#N/A	#N/A	cytosol	plasma membrane
Q01658	Protein Dr1	Nuclear	#N/A	#N/A	#N/A
Q01813	ATP-dependent 6-phosphofructokinase, platelet type	Nuclear	#N/A	cytosol	#N/A
Q01844	RNA-binding protein EWS	Nuclear	#N/A	#N/A	plasma membrane
Q01970	1-phosphatidylinositol 4,5-bisphosphate phosphodiesterase beta-3	Nuclear	#N/A	cytosol	#N/A
Q01995	Transgelin	#N/A	#N/A	cytosol	#N/A
Q02153	Guanylate cyclase soluble subunit beta-1	#N/A	#N/A	cytosol	#N/A
Q02218	2-oxoglutarate dehydrogenase, mitochondrial	Nuclear	#N/A	#N/A	#N/A
Q02252	Methylmalonate-semialdehyde dehydrogenase [acylating], mitochondrial	Nuclear	#N/A	#N/A	#N/A
Q02413	Desmoglein-1	#N/A	#N/A	#N/A	plasma membrane
Q02543	60S ribosomal protein L18a	Nuclear	#N/A	cytosol	#N/A
Q02790	Peptidyl-prolyl cis-trans isomerase FKBP4	Nuclear	#N/A	cytosol	#N/A
Q02818	Nucleobindin-1	#N/A	#N/A	#N/A	#N/A
Q02878	60S ribosomal protein L6	Nuclear	#N/A	cytosol	#N/A
Q02880	DNA topoisomerase 2-beta	Nuclear	#N/A	cytosol	#N/A
Q02952	A-kinase anchor protein 12	#N/A	#N/A	cytosol	plasma membrane
Q02978	Mitochondrial 2-oxoglutarate/malate carrier protein	Nuclear	#N/A	#N/A	plasma membrane
Q03135	Caveolin-1	Nuclear	#N/A	#N/A	plasma membrane
Q03252	Lamin-B2	Nuclear	#N/A	#N/A	#N/A
Q03518	Antigen peptide transporter 1	#N/A	#N/A	#N/A	#N/A
Q03519	Antigen peptide transporter 2	Nuclear	#N/A	#N/A	#N/A
Q04206	Transcription factor p65	Nuclear	#N/A	cytosol	#N/A
Q04323	UBX domain-containing protein 1	Nuclear	#N/A	cytosol	#N/A
Q04446	1,4-alpha-glucan-branching enzyme	#N/A	#N/A	cytosol	#N/A
Q04637	Eukaryotic translation initiation factor 4 gamma 1	Nuclear	#N/A	cytosol	#N/A
Q04695	Keratin, type I cytoskeletal 17	#N/A	#N/A	#N/A	#N/A
Q04760	Lactoylglutathione lyase	Nuclear	#N/A	cytosol	plasma membrane
Q04837	Single-stranded DNA-binding protein, mitochondrial	Nuclear	#N/A	#N/A	#N/A
Q04917	14-3-3 protein eta	#N/A	#N/A	#N/A	plasma membrane
Q05048	Cleavage stimulation factor subunit 1	Nuclear	#N/A	#N/A	#N/A
Q05086	Ubiquitin-protein ligase E3A	Nuclear	#N/A	cytosol	#N/A
Q05519	Serine/arginine-rich splicing factor 11	Nuclear	#N/A	#N/A	#N/A
Q05682	Caldesmon	#N/A	#N/A	#N/A	plasma membrane
Q05707	Collagen alpha-1(XIV) chain	#N/A	Extracellular Matrix	#N/A	#N/A
Q06124	Tyrosine-protein phosphatase non-receptor type 11	Nuclear	#N/A	cytosol	#N/A
Q06203	Amidophosphoribosyltransferase	#N/A	#N/A	#N/A	#N/A
Q06210	Glutamine--fructose-6-phosphate aminotransferase [isomerizing] 1	Nuclear	#N/A	#N/A	#N/A
Q06323	Proteasome activator complex subunit 1	Nuclear	#N/A	cytosol	#N/A
Q06828	Fibromodulin	#N/A	Extracellular Matrix	#N/A	#N/A
Q06830	Peroxiredoxin-1	Nuclear	#N/A	cytosol	#N/A
Q07020	60S ribosomal protein L18	Nuclear	#N/A	cytosol	#N/A
Q07065	Cytoskeleton-associated protein 4	Nuclear	#N/A	cytosol	plasma membrane
Q07157	Tight junction protein ZO-1	#N/A	#N/A	cytosol	plasma membrane
Q07507	Dermatopontin	#N/A	Extracellular Matrix	#N/A	#N/A
Q07666	KH domain-containing, RNA-binding, signal transduction-associated protein 1	Nuclear	#N/A	#N/A	plasma membrane
Q07812	Apoptosis regulator BAX	Nuclear	#N/A	cytosol	#N/A
Q07817	Bcl-2-like protein 1	Nuclear	#N/A	cytosol	#N/A
Q07954	Prolow-density lipoprotein receptor-related protein 1	Nuclear	#N/A	#N/A	plasma membrane
Q07955	Serine/arginine-rich splicing factor 1	Nuclear	#N/A	#N/A	#N/A
Q07960	Rho GTPase-activating protein 1	#N/A	#N/A	#N/A	#N/A
Q08174	Protocadherin-1	Nuclear	#N/A	#N/A	plasma membrane
Q08188	Protein-glutamine gamma-glutamyltransferase E	#N/A	#N/A	#N/A	plasma membrane
Q08209	Serine/threonine-protein phosphatase 2B catalytic subunit alpha isoform	Nuclear	#N/A	cytosol	plasma membrane
Q08211	ATP-dependent RNA helicase A	Nuclear	#N/A	cytosol	#N/A
Q08257	Quinone oxidoreductase	#N/A	#N/A	cytosol	#N/A
Q08378	Golgin subfamily A member 3	Nuclear	#N/A	cytosol	#N/A
Q08379	Golgin subfamily A member 2	#N/A	#N/A	#N/A	#N/A
Q08380	Galectin-3-binding protein	#N/A	Extracellular Matrix	#N/A	#N/A
Q08431	Lactadherin	Nuclear	Extracellular Matrix	cytosol	plasma membrane
Q08554	Desmocollin-1	#N/A	#N/A	#N/A	plasma membrane
Q08722	Leukocyte surface antigen CD47	#N/A	#N/A	#N/A	plasma membrane
Q08752	Peptidyl-prolyl cis-trans isomerase D	Nuclear	#N/A	cytosol	#N/A
Q08945	FACT complex subunit SSRP1	Nuclear	#N/A	cytosol	#N/A
Q08AF3	Schlafen family member 5	Nuclear	#N/A	#N/A	#N/A
Q08AI8	Protein mab-21-like 4	Nuclear	#N/A	#N/A	#N/A
Q08J23	tRNA (cytosine(34)-C(5))-methyltransferase	Nuclear	#N/A	#N/A	#N/A
Q09666	Neuroblast differentiation-associated protein AHNAK	Nuclear	#N/A	cytosol	plasma membrane
Q0VFZ6	Coiled-coil domain-containing protein 173	#N/A	#N/A	#N/A	#N/A
Q0ZGT2	Nexilin	#N/A	#N/A	#N/A	plasma membrane
Q10567	AP-1 complex subunit beta-1	#N/A	#N/A	cytosol	#N/A
Q10570	Cleavage and polyadenylation specificity factor subunit 1	Nuclear	#N/A	#N/A	#N/A
Q10589	Bone marrow stromal antigen 2	#N/A	#N/A	cytosol	plasma membrane
Q10713	Mitochondrial-processing peptidase subunit alpha	#N/A	#N/A	#N/A	#N/A
Q12765	Secernin-1	Nuclear	#N/A	cytosol	#N/A
Q12769	Nuclear pore complex protein Nup160	Nuclear	#N/A	#N/A	#N/A
Q12792	Twinfilin-1	Nuclear	#N/A	cytosol	plasma membrane
Q12797	Aspartyl/asparaginyl beta-hydroxylase	#N/A	#N/A	#N/A	plasma membrane
Q12805	EGF-containing fibulin-like extracellular matrix protein 1	#N/A	Extracellular Matrix	#N/A	#N/A
Q12846	Syntaxin-4	#N/A	#N/A	#N/A	plasma membrane
Q12874	Splicing factor 3A subunit 3	Nuclear	#N/A	#N/A	#N/A
Q12882	Dihydropyrimidine dehydrogenase [NADP(+)]	#N/A	#N/A	cytosol	#N/A
Q12888	TP53-binding protein 1	Nuclear	#N/A	#N/A	#N/A
Q12904	Aminoacyl tRNA synthase complex-interacting multifunctional protein 1	Nuclear	#N/A	cytosol	#N/A
Q12905	Interleukin enhancer-binding factor 2	Nuclear	#N/A	#N/A	#N/A
Q12906	Interleukin enhancer-binding factor 3	Nuclear	#N/A	#N/A	#N/A
Q12907	Vesicular integral-membrane protein VIP36	#N/A	#N/A	#N/A	plasma membrane
Q12929	Epidermal growth factor receptor kinase substrate 8	#N/A	#N/A	#N/A	plasma membrane
Q12955	Ankyrin-3	#N/A	#N/A	#N/A	plasma membrane
Q12959	Disks large homolog 1	Nuclear	Extracellular Matrix	#N/A	plasma membrane
Q12972	Nuclear inhibitor of protein phosphatase 1	Nuclear	#N/A	#N/A	#N/A
Q13011	Delta(3,5)-Delta(2,4)-dienoyl-CoA isomerase, mitochondrial	#N/A	#N/A	#N/A	#N/A
Q13033	Striatin-3	Nuclear	#N/A	cytosol	plasma membrane
Q13045	Protein flightless-1 homolog	Nuclear	#N/A	cytosol	#N/A
Q13057	Bifunctional coenzyme A synthase	#N/A	#N/A	#N/A	#N/A
Q13085	Acetyl-CoA carboxylase 1	Nuclear	#N/A	cytosol	#N/A
Q13098	COP9 signalosome complex subunit 1	Nuclear	#N/A	cytosol	#N/A
Q13099	Intraflagellar transport protein 88 homolog	#N/A	#N/A	#N/A	#N/A
Q13131	5'-AMP-activated protein kinase catalytic subunit alpha-1	Nuclear	#N/A	cytosol	plasma membrane
Q13148	TAR DNA-binding protein 43	Nuclear	#N/A	#N/A	#N/A
Q13151	Heterogeneous nuclear ribonucleoprotein A0	Nuclear	#N/A	#N/A	#N/A
Q13153	Serine/threonine-protein kinase PAK 1	Nuclear	#N/A	cytosol	plasma membrane
Q13162	Peroxiredoxin-4	Nuclear	#N/A	cytosol	#N/A
Q13177	Serine/threonine-protein kinase PAK 2	Nuclear	#N/A	cytosol	#N/A
Q13185	Chromobox protein homolog 3	Nuclear	#N/A	#N/A	#N/A
Q13200	26S proteasome non-ATPase regulatory subunit 2	Nuclear	#N/A	#N/A	#N/A
Q13207	T-box transcription factor TBX2	Nuclear	#N/A	cytosol	#N/A
Q13228	Methanethiol oxidase	Nuclear	#N/A	cytosol	#N/A
Q13232	Nucleoside diphosphate kinase 3	Nuclear	#N/A	cytosol	#N/A
Q13242	Serine/arginine-rich splicing factor 9	Nuclear	#N/A	#N/A	#N/A
Q13243	Serine/arginine-rich splicing factor 5	Nuclear	#N/A	cytosol	#N/A
Q13247	Serine/arginine-rich splicing factor 6	Nuclear	#N/A	#N/A	#N/A
Q13263	Transcription intermediary factor 1-beta	Nuclear	#N/A	#N/A	#N/A
Q13283	Ras GTPase-activating protein-binding protein 1	Nuclear	#N/A	cytosol	plasma membrane
Q13308	Inactive tyrosine-protein kinase 7	#N/A	#N/A	#N/A	plasma membrane
Q13310	Polyadenylate-binding protein 4	Nuclear	#N/A	cytosol	#N/A
Q13347	Eukaryotic translation initiation factor 3 subunit I	#N/A	#N/A	cytosol	#N/A
Q13363	C-terminal-binding protein 1	Nuclear	#N/A	#N/A	#N/A
Q13404	Ubiquitin-conjugating enzyme E2 variant 1	Nuclear	#N/A	cytosol	#N/A
Q13409	Cytoplasmic dynein 1 intermediate chain 2	Nuclear	#N/A	cytosol	#N/A
Q13418	Integrin-linked protein kinase	Nuclear	#N/A	#N/A	plasma membrane
Q13423	NAD(P) transhydrogenase, mitochondrial	#N/A	#N/A	cytosol	#N/A
Q13425	Beta-2-syntrophin	Nuclear	#N/A	#N/A	plasma membrane
Q13428	Treacle protein	Nuclear	#N/A	cytosol	#N/A
Q13435	Splicing factor 3B subunit 2	Nuclear	#N/A	#N/A	#N/A
Q13442	28 kDa heat- and acid-stable phosphoprotein	#N/A	#N/A	cytosol	plasma membrane
Q13445	Transmembrane emp24 domain-containing protein 1	#N/A	#N/A	#N/A	plasma membrane
Q13449	Limbic system-associated membrane protein	#N/A	#N/A	cytosol	plasma membrane
Q13464	Rho-associated protein kinase 1	#N/A	#N/A	#N/A	plasma membrane
Q13488	V-type proton ATPase 116 kDa subunit a isoform 3	Nuclear	#N/A	#N/A	plasma membrane
Q13492	Phosphatidylinositol-binding clathrin assembly protein	Nuclear	#N/A	#N/A	plasma membrane
Q13510	Acid ceramidase	Nuclear	#N/A	#N/A	#N/A
Q13523	Serine/threonine-protein kinase PRP4 homolog	Nuclear	#N/A	#N/A	#N/A
Q13526	Peptidyl-prolyl cis-trans isomerase NIMA-interacting 1	Nuclear	#N/A	cytosol	#N/A
Q13554	Calcium/calmodulin-dependent protein kinase type II subunit beta	#N/A	#N/A	cytosol	plasma membrane
Q13557	Calcium/calmodulin-dependent protein kinase type II subunit delta	Nuclear	#N/A	#N/A	plasma membrane
Q13561	Dynactin subunit 2	#N/A	#N/A	cytosol	#N/A
Q13573	SNW domain-containing protein 1	Nuclear	#N/A	cytosol	#N/A
Q13576	Ras GTPase-activating-like protein IQGAP2	#N/A	#N/A	#N/A	plasma membrane
Q13586	Stromal interaction molecule 1	#N/A	#N/A	#N/A	plasma membrane
Q13595	Transformer-2 protein homolog alpha	Nuclear	#N/A	#N/A	#N/A
Q13596	Sorting nexin-1	#N/A	#N/A	cytosol	#N/A
Q13616	Cullin-1	Nuclear	#N/A	#N/A	plasma membrane
Q13618	Cullin-3	Nuclear	#N/A	#N/A	plasma membrane
Q13620	Cullin-4B	Nuclear	#N/A	cytosol	#N/A
Q13630	GDP-L-fucose synthase	Nuclear	#N/A	cytosol	#N/A
Q13642	Four and a half LIM domains protein 1	Nuclear	#N/A	cytosol	plasma membrane
Q13724	Mannosyl-oligosaccharide glucosidase	#N/A	#N/A	#N/A	#N/A
Q13740	CD166 antigen	#N/A	#N/A	#N/A	plasma membrane
Q13751	Laminin subunit beta-3	#N/A	Extracellular Matrix	#N/A	#N/A
Q13753	Laminin subunit gamma-2	#N/A	Extracellular Matrix	#N/A	#N/A
Q13813	Spectrin alpha chain, non-erythrocytic 1	#N/A	#N/A	#N/A	plasma membrane
Q13825	Methylglutaconyl-CoA hydratase, mitochondrial	#N/A	#N/A	#N/A	#N/A
Q13835	Plakophilin-1	Nuclear	#N/A	#N/A	plasma membrane
Q13838	Spliceosome RNA helicase DDX39B	Nuclear	#N/A	#N/A	#N/A
Q13884	Beta-1-syntrophin	#N/A	#N/A	#N/A	plasma membrane
Q13885	Tubulin beta-2A chain	Nuclear	#N/A	#N/A	#N/A
Q13938	Calcyphosin	Nuclear	#N/A	cytosol	plasma membrane
Q13951	Core-binding factor subunit beta	Nuclear	#N/A	cytosol	#N/A
Q13976	cGMP-dependent protein kinase 1	#N/A	#N/A	cytosol	plasma membrane
Q14011	Cold-inducible RNA-binding protein	Nuclear	#N/A	#N/A	#N/A
Q14019	Coactosin-like protein	Nuclear	#N/A	cytosol	plasma membrane
Q14103	Heterogeneous nuclear ribonucleoprotein D0	Nuclear	#N/A	cytosol	#N/A
Q14108	Lysosome membrane protein 2	#N/A	#N/A	cytosol	plasma membrane
Q14112	Nidogen-2	#N/A	Extracellular Matrix	#N/A	plasma membrane
Q14126	Desmoglein-2	#N/A	#N/A	#N/A	plasma membrane
Q14151	Scaffold attachment factor B2	Nuclear	#N/A	#N/A	#N/A
Q14152	Eukaryotic translation initiation factor 3 subunit A	Nuclear	#N/A	cytosol	#N/A
Q14155	Rho guanine nucleotide exchange factor 7	#N/A	#N/A	#N/A	#N/A
Q14157	Ubiquitin-associated protein 2-like	Nuclear	#N/A	cytosol	#N/A
Q14160	Protein scribble homolog	Nuclear	#N/A	#N/A	plasma membrane
Q14165	Malectin	#N/A	#N/A	#N/A	#N/A
Q14166	Tubulin--tyrosine ligase-like protein 12	Nuclear	#N/A	cytosol	plasma membrane
Q14185	Dedicator of cytokinesis protein 1	Nuclear	#N/A	cytosol	#N/A
Q14194	Dihydropyrimidinase-related protein 1	#N/A	#N/A	cytosol	#N/A
Q14195	Dihydropyrimidinase-related protein 3	#N/A	#N/A	cytosol	#N/A
Q14203	Dynactin subunit 1	Nuclear	#N/A	#N/A	#N/A
Q14204	Cytoplasmic dynein 1 heavy chain 1	#N/A	#N/A	cytosol	#N/A
Q14240	Eukaryotic initiation factor 4A-II	#N/A	#N/A	cytosol	#N/A
Q14247	Src substrate cortactin	#N/A	#N/A	cytosol	plasma membrane
Q14254	Flotillin-2	#N/A	#N/A	#N/A	plasma membrane
Q14257	Reticulocalbin-2	Nuclear	#N/A	#N/A	#N/A
Q14258	E3 ubiquitin/ISG15 ligase TRIM25	Nuclear	#N/A	cytosol	#N/A
Q14315	Filamin-C	#N/A	#N/A	cytosol	plasma membrane
Q14318	Peptidyl-prolyl cis-trans isomerase FKBP8	#N/A	#N/A	cytosol	#N/A
Q14344	Guanine nucleotide-binding protein subunit alpha-13	Nuclear	#N/A	cytosol	plasma membrane
Q14444	Caprin-1	#N/A	#N/A	cytosol	#N/A
Q14498	RNA-binding protein 39	Nuclear	#N/A	#N/A	#N/A
Q14554	Protein disulfide-isomerase A5	Nuclear	#N/A	#N/A	plasma membrane
Q14558	Phosphoribosyl pyrophosphate synthase-associated protein 1	#N/A	#N/A	cytosol	#N/A
Q14566	DNA replication licensing factor MCM6	Nuclear	#N/A	#N/A	#N/A
Q14573	Inositol 1,4,5-trisphosphate receptor type 3	Nuclear	#N/A	#N/A	plasma membrane
Q14574	Desmocollin-3	#N/A	#N/A	#N/A	plasma membrane
Q14624	Inter-alpha-trypsin inhibitor heavy chain H4	#N/A	Extracellular Matrix	#N/A	plasma membrane
Q14669	E3 ubiquitin-protein ligase TRIP12	Nuclear	#N/A	#N/A	#N/A
Q14683	Structural maintenance of chromosomes protein 1A	Nuclear	#N/A	cytosol	#N/A
Q14690	Protein RRP5 homolog	Nuclear	#N/A	cytosol	#N/A
Q14694	Ubiquitin carboxyl-terminal hydrolase 10	Nuclear	#N/A	cytosol	#N/A
Q14697	Neutral alpha-glucosidase AB	#N/A	#N/A	#N/A	#N/A
Q14699	Raftlin	#N/A	#N/A	#N/A	plasma membrane
Q14728	Major facilitator superfamily domain-containing protein 10	Nuclear	#N/A	#N/A	plasma membrane
Q14739	Delta(14)-sterol reductase LBR	Nuclear	#N/A	#N/A	#N/A
Q14764	Major vault protein	Nuclear	#N/A	cytosol	#N/A
Q14767	Latent-transforming growth factor beta-binding protein 2	Nuclear	Extracellular Matrix	#N/A	#N/A
Q14789	Golgin subfamily B member 1	#N/A	#N/A	#N/A	#N/A
Q14839	Chromodomain-helicase-DNA-binding protein 4	Nuclear	#N/A	#N/A	#N/A
Q14847	LIM and SH3 domain protein 1	#N/A	#N/A	cytosol	plasma membrane
Q14894	Ketimine reductase mu-crystallin	Nuclear	#N/A	cytosol	#N/A
Q14914	Prostaglandin reductase 1	#N/A	#N/A	#N/A	#N/A
Q14966	Zinc finger protein 638	Nuclear	#N/A	#N/A	#N/A
Q14974	Importin subunit beta-1	Nuclear	#N/A	cytosol	#N/A
Q14978	Nucleolar and coiled-body phosphoprotein 1	Nuclear	#N/A	#N/A	#N/A
Q14980	Nuclear mitotic apparatus protein 1	Nuclear	#N/A	cytosol	plasma membrane
Q14999	Cullin-7	Nuclear	#N/A	#N/A	#N/A
Q14BN4	Sarcolemmal membrane-associated protein	#N/A	#N/A	#N/A	plasma membrane
Q14C86	GTPase-activating protein and VPS9 domain-containing protein 1	#N/A	#N/A	cytosol	plasma membrane
Q15005	Signal peptidase complex subunit 2	Nuclear	#N/A	#N/A	plasma membrane
Q15006	ER membrane protein complex subunit 2	#N/A	#N/A	#N/A	#N/A
Q15008	26S proteasome non-ATPase regulatory subunit 6	Nuclear	#N/A	#N/A	#N/A
Q15019	Septin-2	Nuclear	#N/A	#N/A	plasma membrane
Q15020	Squamous cell carcinoma antigen recognized by T-cells 3	Nuclear	#N/A	#N/A	#N/A
Q15029	116 kDa U5 small nuclear ribonucleoprotein component	Nuclear	#N/A	cytosol	#N/A
Q15036	Sorting nexin-17	#N/A	#N/A	cytosol	#N/A
Q15046	Lysine--tRNA ligase	Nuclear	#N/A	cytosol	plasma membrane
Q15050	Ribosome biogenesis regulatory protein homolog	Nuclear	#N/A	#N/A	#N/A
Q15056	Eukaryotic translation initiation factor 4H	Nuclear	#N/A	cytosol	#N/A
Q15063	Periostin	Nuclear	Extracellular Matrix	#N/A	#N/A
Q15067	Peroxisomal acyl-coenzyme A oxidase 1	Nuclear	#N/A	#N/A	#N/A
Q15075	Early endosome antigen 1	#N/A	#N/A	cytosol	plasma membrane
Q15080	Neutrophil cytosol factor 4	#N/A	#N/A	cytosol	plasma membrane
Q15084	Protein disulfide-isomerase A6	#N/A	#N/A	cytosol	plasma membrane
Q15102	Platelet-activating factor acetylhydrolase IB subunit gamma	#N/A	#N/A	#N/A	#N/A
Q15109	Advanced glycosylation end product-specific receptor	Nuclear	#N/A	#N/A	plasma membrane
Q15121	Astrocytic phosphoprotein PEA-15	Nuclear	#N/A	cytosol	#N/A
Q15124	Phosphoglucomutase-like protein 5	#N/A	#N/A	cytosol	plasma membrane
Q15126	Phosphomevalonate kinase	#N/A	#N/A	cytosol	#N/A
Q15149	Plectin	#N/A	#N/A	cytosol	plasma membrane
Q15154	Pericentriolar material 1 protein	Nuclear	#N/A	cytosol	#N/A
Q15155	Nodal modulator 1	#N/A	#N/A	#N/A	#N/A
Q15165	Serum paraoxonase/arylesterase 2	Nuclear	#N/A	#N/A	plasma membrane
Q15185	Prostaglandin E synthase 3	Nuclear	#N/A	cytosol	#N/A
Q15233	Non-POU domain-containing octamer-binding protein	Nuclear	#N/A	#N/A	#N/A
Q15257	Serine/threonine-protein phosphatase 2A activator	Nuclear	#N/A	cytosol	#N/A
Q15286	Ras-related protein Rab-35	#N/A	#N/A	#N/A	plasma membrane
Q15293	Reticulocalbin-1	#N/A	#N/A	#N/A	#N/A
Q15334	Lethal(2) giant larvae protein homolog 1	#N/A	#N/A	#N/A	plasma membrane
Q15365	Poly(rC)-binding protein 1	Nuclear	#N/A	cytosol	#N/A
Q15366	Poly(rC)-binding protein 2	Nuclear	#N/A	cytosol	#N/A
Q15369	Elongin-C	Nuclear	#N/A	#N/A	#N/A
Q15370	Elongin-B	Nuclear	#N/A	#N/A	#N/A
Q15386	Ubiquitin-protein ligase E3C	Nuclear	#N/A	#N/A	plasma membrane
Q15393	Splicing factor 3B subunit 3	Nuclear	#N/A	#N/A	#N/A
Q15404	Ras suppressor protein 1	#N/A	#N/A	#N/A	#N/A
Q15417	Calponin-3	Nuclear	#N/A	cytosol	#N/A
Q15428	Splicing factor 3A subunit 2	Nuclear	#N/A	#N/A	#N/A
Q15435	Protein phosphatase 1 regulatory subunit 7	Nuclear	#N/A	#N/A	#N/A
Q15436	Protein transport protein Sec23A	Nuclear	#N/A	cytosol	#N/A
Q15437	Protein transport protein Sec23B	#N/A	#N/A	cytosol	#N/A
Q15459	Splicing factor 3A subunit 1	Nuclear	#N/A	#N/A	#N/A
Q15477	Helicase SKI2W	Nuclear	#N/A	cytosol	#N/A
Q15517	Corneodesmosin	#N/A	#N/A	#N/A	plasma membrane
Q15582	Transforming growth factor-beta-induced protein ig-h3	#N/A	Extracellular Matrix	#N/A	#N/A
Q15599	Na(+)/H(+) exchange regulatory cofactor NHE-RF2	Nuclear	#N/A	#N/A	plasma membrane
Q15628	Tumor necrosis factor receptor type 1-associated DEATH domain protein	Nuclear	#N/A	cytosol	plasma membrane
Q15631	Translin	Nuclear	#N/A	#N/A	#N/A
Q15637	Splicing factor 1	Nuclear	#N/A	#N/A	#N/A
Q15642	Cdc42-interacting protein 4	Nuclear	#N/A	#N/A	plasma membrane
Q15691	Microtubule-associated protein RP/EB family member 1	#N/A	#N/A	cytosol	plasma membrane
Q15717	ELAV-like protein 1	Nuclear	#N/A	cytosol	#N/A
Q15738	Sterol-4-alpha-carboxylate 3-dehydrogenase, decarboxylating	#N/A	#N/A	#N/A	#N/A
Q15746	Myosin light chain kinase, smooth muscle	#N/A	#N/A	#N/A	plasma membrane
Q15758	Neutral amino acid transporter B(0)	#N/A	#N/A	#N/A	plasma membrane
Q15773	Myeloid leukemia factor 2	Nuclear	#N/A	cytosol	plasma membrane
Q15785	Mitochondrial import receptor subunit TOM34	Nuclear	#N/A	cytosol	#N/A
Q15797	Mothers against decapentaplegic homolog 1;Mothers against decapentaplegic homolog 5	Nuclear	#N/A	cytosol	#N/A
Q15814	Tubulin-specific chaperone C	#N/A	#N/A	cytosol	#N/A
Q15833	Syntaxin-binding protein 2	#N/A	#N/A	cytosol	plasma membrane
Q15836	Vesicle-associated membrane protein 3	#N/A	#N/A	cytosol	plasma membrane
Q15843	NEDD8	Nuclear	#N/A	cytosol	#N/A
Q15847	Adipogenesis regulatory factor	Nuclear	#N/A	cytosol	#N/A
Q15942	Zyxin	Nuclear	#N/A	cytosol	plasma membrane
Q16134	Electron transfer flavoprotein-ubiquinone oxidoreductase, mitochondrial	#N/A	#N/A	#N/A	#N/A
Q16181	Septin-7	Nuclear	#N/A	cytosol	plasma membrane
Q16363	Laminin subunit alpha-4	#N/A	Extracellular Matrix	cytosol	plasma membrane
Q16401	26S proteasome non-ATPase regulatory subunit 5	Nuclear	#N/A	cytosol	#N/A
Q16512	Serine/threonine-protein kinase N1	Nuclear	#N/A	#N/A	plasma membrane
Q16513	Serine/threonine-protein kinase N2	Nuclear	#N/A	cytosol	plasma membrane
Q16531	DNA damage-binding protein 1	Nuclear	#N/A	#N/A	#N/A
Q16543	Hsp90 co-chaperone Cdc37	Nuclear	#N/A	cytosol	#N/A
Q16555	Dihydropyrimidinase-related protein 2	#N/A	#N/A	cytosol	plasma membrane
Q16576	Histone-binding protein RBBP7	Nuclear	#N/A	cytosol	#N/A
Q16610	Extracellular matrix protein 1	Nuclear	Extracellular Matrix	cytosol	#N/A
Q16625	Occludin	#N/A	#N/A	#N/A	plasma membrane
Q16629	Serine/arginine-rich splicing factor 7	Nuclear	#N/A	#N/A	#N/A
Q16630	Cleavage and polyadenylation specificity factor subunit 6	Nuclear	#N/A	#N/A	#N/A
Q16643	Drebrin	#N/A	#N/A	cytosol	plasma membrane
Q16647	Prostacyclin synthase	Nuclear	#N/A	#N/A	plasma membrane
Q16658	Fascin	#N/A	#N/A	cytosol	plasma membrane
Q16666	Gamma-interferon-inducible protein 16	Nuclear	#N/A	cytosol	#N/A
Q16698	2,4-dienoyl-CoA reductase, mitochondrial	Nuclear	#N/A	cytosol	#N/A
Q16762	Thiosulfate sulfurtransferase	#N/A	#N/A	#N/A	#N/A
Q16774	Guanylate kinase	#N/A	#N/A	cytosol	#N/A
Q16787	Laminin subunit alpha-3	#N/A	Extracellular Matrix	#N/A	#N/A
Q16795	NADH dehydrogenase [ubiquinone] 1 alpha subcomplex subunit 9, mitochondrial	Nuclear	#N/A	#N/A	#N/A
Q16822	Phosphoenolpyruvate carboxykinase [GTP], mitochondrial	#N/A	#N/A	cytosol	#N/A
Q16836	Hydroxyacyl-coenzyme A dehydrogenase, mitochondrial	Nuclear	#N/A	#N/A	#N/A
Q16850	Lanosterol 14-alpha demethylase	#N/A	#N/A	#N/A	#N/A
Q16851	UTP--glucose-1-phosphate uridylyltransferase	Nuclear	#N/A	#N/A	#N/A
Q16853	Membrane primary amine oxidase	#N/A	#N/A	cytosol	plasma membrane
Q16881	Thioredoxin reductase 1, cytoplasmic	Nuclear	#N/A	#N/A	#N/A
Q16891	MICOS complex subunit MIC60	#N/A	#N/A	#N/A	#N/A
Q1KMD3	Heterogeneous nuclear ribonucleoprotein U-like protein 2	Nuclear	#N/A	#N/A	#N/A
Q27J81	Inverted formin-2	Nuclear	#N/A	#N/A	#N/A
Q29RF7	Sister chromatid cohesion protein PDS5 homolog A	Nuclear	#N/A	#N/A	plasma membrane
Q2PPJ7	Ral GTPase-activating protein subunit alpha-2	Nuclear	#N/A	cytosol	plasma membrane
Q2TAA2	Isoamyl acetate-hydrolyzing esterase 1 homolog	Nuclear	#N/A	#N/A	#N/A
Q2TAC2	Coiled-coil domain-containing protein 57	#N/A	#N/A	cytosol	#N/A
Q2TAY7	WD40 repeat-containing protein SMU1	Nuclear	#N/A	#N/A	#N/A
Q30154	HLA class II histocompatibility antigen, DR beta 5 chain	#N/A	#N/A	#N/A	plasma membrane
Q31612	HLA class I histocompatibility antigen, B-73 alpha chain	#N/A	#N/A	#N/A	#N/A
Q32P28	Prolyl 3-hydroxylase 1	Nuclear	Extracellular Matrix	#N/A	#N/A
Q3KQU3	MAP7 domain-containing protein 1	#N/A	#N/A	cytosol	#N/A
Q3LXA3	Triokinase/FMN cyclase	Nuclear	#N/A	cytosol	#N/A
Q3SXM5	Inactive hydroxysteroid dehydrogenase-like protein 1	#N/A	#N/A	#N/A	#N/A
Q3ZCQ8	Mitochondrial import inner membrane translocase subunit TIM50	Nuclear	#N/A	#N/A	#N/A
Q460N5	Protein mono-ADP-ribosyltransferase PARP14	Nuclear	#N/A	cytosol	plasma membrane
Q49A26	Putative oxidoreductase GLYR1	Nuclear	#N/A	cytosol	#N/A
Q4G0J3	La-related protein 7	Nuclear	#N/A	cytosol	#N/A
Q4G0N4	NAD kinase 2, mitochondrial	#N/A	#N/A	#N/A	#N/A
Q4G0P3	Hydrocephalus-inducing protein homolog	#N/A	#N/A	cytosol	plasma membrane
Q4G0X9	Coiled-coil domain-containing protein 40	#N/A	#N/A	#N/A	#N/A
Q4V328	GRIP1-associated protein 1	Nuclear	#N/A	cytosol	#N/A
Q52LJ0	Protein FAM98B	Nuclear	#N/A	#N/A	#N/A
Q53EL6	Programmed cell death protein 4	Nuclear	#N/A	cytosol	#N/A
Q53EV4	Leucine-rich repeat-containing protein 23	Nuclear	#N/A	cytosol	#N/A
Q53F19	Nuclear cap-binding protein subunit 3	Nuclear	#N/A	#N/A	#N/A
Q53FA7	Quinone oxidoreductase PIG3	#N/A	#N/A	#N/A	#N/A
Q53GG5	PDZ and LIM domain protein 3	#N/A	#N/A	cytosol	#N/A
Q53GL7	Protein mono-ADP-ribosyltransferase PARP10	Nuclear	#N/A	cytosol	#N/A
Q53GQ0	Very-long-chain 3-oxoacyl-CoA reductase	#N/A	Extracellular Matrix	#N/A	#N/A
Q53GS9	U4/U6.U5 tri-snRNP-associated protein 2	Nuclear	#N/A	#N/A	#N/A
Q53H96	Pyrroline-5-carboxylate reductase 3	#N/A	#N/A	cytosol	#N/A
Q53T59	HCLS1-binding protein 3	Nuclear	#N/A	cytosol	#N/A
Q569K6	Coiled-coil domain-containing protein 157	#N/A	#N/A	#N/A	#N/A
Q5BJF6	Outer dense fiber protein 2	Nuclear	#N/A	#N/A	#N/A
Q5BKZ1	DBIRD complex subunit ZNF326	Nuclear	#N/A	#N/A	#N/A
Q5D862	Filaggrin-2	Nuclear	#N/A	#N/A	plasma membrane
Q5GFL6	von Willebrand factor A domain-containing protein 2	#N/A	Extracellular Matrix	#N/A	#N/A
Q5HYI8	Rab-like protein 3	#N/A	#N/A	#N/A	#N/A
Q5JR98	Tctex1 domain-containing protein 4	Nuclear	#N/A	#N/A	#N/A
Q5JRX3	Presequence protease, mitochondrial	#N/A	#N/A	#N/A	#N/A
Q5JST6	EF-hand domain-containing family member C2	Nuclear	#N/A	#N/A	plasma membrane
Q5JTH9	RRP12-like protein	Nuclear	#N/A	cytosol	plasma membrane
Q5JTN6	WD repeat-containing protein 38	#N/A	#N/A	#N/A	#N/A
Q5JTV8	Torsin-1A-interacting protein 1	Nuclear	#N/A	#N/A	#N/A
Q5JTZ9	Alanine--tRNA ligase, mitochondrial	#N/A	#N/A	#N/A	#N/A
Q5JVL4	EF-hand domain-containing protein 1	#N/A	#N/A	#N/A	#N/A
Q5JWF2	Guanine nucleotide-binding protein G(s) subunit alpha isoforms XLas	#N/A	#N/A	cytosol	plasma membrane
Q5JXC2	Migration and invasion-inhibitory protein	Nuclear	#N/A	cytosol	#N/A
Q5KU26	Collectin-12	#N/A	Extracellular Matrix	#N/A	#N/A
Q5QJ74	Tubulin-specific chaperone cofactor E-like protein	#N/A	#N/A	#N/A	#N/A
Q5R3I4	Tetratricopeptide repeat protein 38	#N/A	#N/A	cytosol	#N/A
Q5SRE7	Phytanoyl-CoA dioxygenase domain-containing protein 1	Nuclear	#N/A	#N/A	#N/A
Q5SSJ5	Heterochromatin protein 1-binding protein 3	Nuclear	#N/A	#N/A	#N/A
Q5SZK8	FRAS1-related extracellular matrix protein 2	#N/A	Extracellular Matrix	cytosol	plasma membrane
Q5T124	UBX domain-containing protein 11	Nuclear	#N/A	cytosol	#N/A
Q5T447	E3 ubiquitin-protein ligase HECTD3	#N/A	#N/A	#N/A	#N/A
Q5T4S7	E3 ubiquitin-protein ligase UBR4	Nuclear	#N/A	cytosol	#N/A
Q5T5A4	Protein C1orf194	#N/A	#N/A	#N/A	#N/A
Q5T5P2	Sickle tail protein homolog	Nuclear	#N/A	cytosol	#N/A
Q5T655	Cilia- and flagella-associated protein 58	#N/A	#N/A	cytosol	plasma membrane
Q5T749	Keratinocyte proline-rich protein	#N/A	#N/A	#N/A	#N/A
Q5T750	Skin-specific protein 32	#N/A	#N/A	cytosol	plasma membrane
Q5T8P6	RNA-binding protein 26	Nuclear	#N/A	#N/A	#N/A
Q5TDH0	Protein DDI1 homolog 2	Nuclear	#N/A	cytosol	#N/A
Q5TEC6	Histone H3	Nuclear	#N/A	#N/A	#N/A
Q5TEJ8	Protein THEMIS2	Nuclear	#N/A	#N/A	#N/A
Q5TH69	Brefeldin A-inhibited guanine nucleotide-exchange protein 3	#N/A	#N/A	#N/A	#N/A
Q5TZA2	Rootletin	#N/A	#N/A	cytosol	plasma membrane
Q5UCC4	ER membrane protein complex subunit 10	#N/A	#N/A	#N/A	#N/A
Q5VTH2	Protein Flattop	#N/A	#N/A	#N/A	plasma membrane
Q5VTR2	E3 ubiquitin-protein ligase BRE1A	Nuclear	#N/A	#N/A	#N/A
Q5VTU8	ATP synthase subunit epsilon, mitochondrial;ATP synthase subunit epsilon-like protein, mitochondrial	#N/A	#N/A	#N/A	#N/A
Q5VW32	BRO1 domain-containing protein BROX	Nuclear	#N/A	cytosol	#N/A
Q5VYK3	Proteasome adapter and scaffold protein ECM29	Nuclear	#N/A	#N/A	#N/A
Q63HN8	RING-type domain-containing protein;E3 ubiquitin-protein ligase RNF213	Nuclear	#N/A	cytosol	#N/A
Q63HR2	Tensin-2	#N/A	#N/A	#N/A	plasma membrane
Q63ZY3	KN motif and ankyrin repeat domain-containing protein 2	Nuclear	#N/A	cytosol	#N/A
Q641Q2	WASH complex subunit 2A;WASH complex subunit 2C	Nuclear	#N/A	cytosol	plasma membrane
Q658L1	Stabilizer of axonemal microtubules 2	Nuclear	#N/A	#N/A	#N/A
Q66GS9	Centrosomal protein of 135 kDa	#N/A	#N/A	#N/A	#N/A
Q68CZ2	Tensin-3	#N/A	#N/A	cytosol	#N/A
Q68E01	Integrator complex subunit 3	Nuclear	#N/A	#N/A	#N/A
Q68EM7	Rho GTPase-activating protein 17	Nuclear	#N/A	cytosol	plasma membrane
Q6DKJ4	Nucleoredoxin	Nuclear	#N/A	cytosol	#N/A
Q6DN03	Putative histone H2B type 2-C;Putative histone H2B type 2-D	Nuclear	#N/A	#N/A	#N/A
Q6DT37	Serine/threonine-protein kinase MRCK gamma	#N/A	#N/A	cytosol	#N/A
Q6IAN0	Dehydrogenase/reductase SDR family member 7B	Nuclear	#N/A	cytosol	plasma membrane
Q6IBS0	Twinfilin-2	#N/A	#N/A	#N/A	#N/A
Q6IPM2	IQ domain-containing protein E	Nuclear	#N/A	cytosol	plasma membrane
Q6IQ22	Ras-related protein Rab-12	#N/A	#N/A	#N/A	plasma membrane
Q6KC79	Nipped-B-like protein	Nuclear	#N/A	cytosol	#N/A
Q6L8Q7	2',5'-phosphodiesterase 12	#N/A	#N/A	#N/A	#N/A
Q6NTE8	MRN complex-interacting protein	Nuclear	#N/A	cytosol	plasma membrane
Q6NUK1	Calcium-binding mitochondrial carrier protein SCaMC-1	#N/A	#N/A	#N/A	#N/A
Q6NVY1	3-hydroxyisobutyryl-CoA hydrolase, mitochondrial	#N/A	#N/A	#N/A	#N/A
Q6NY19	KN motif and ankyrin repeat domain-containing protein 3	#N/A	#N/A	#N/A	plasma membrane
Q6NYC8	Phostensin	Nuclear	#N/A	#N/A	plasma membrane
Q6NZI2	Caveolae-associated protein 1	Nuclear	#N/A	cytosol	plasma membrane
Q6NZY4	Zinc finger CCHC domain-containing protein 8	Nuclear	#N/A	#N/A	#N/A
Q6P1J9	Parafibromin	Nuclear	#N/A	cytosol	#N/A
Q6P1M3	LLGL scribble cell polarity complex component 2	#N/A	#N/A	cytosol	plasma membrane
Q6P1N0	Coiled-coil and C2 domain-containing protein 1A	Nuclear	#N/A	cytosol	plasma membrane
Q6P1X6	UPF0598 protein C8orf82	Nuclear	#N/A	#N/A	#N/A
Q6P2E9	Enhancer of mRNA-decapping protein 4	Nuclear	#N/A	cytosol	#N/A
Q6P2Q9	Pre-mRNA-processing-splicing factor 8	Nuclear	#N/A	#N/A	#N/A
Q6P4E1	Protein CASC4	#N/A	#N/A	#N/A	#N/A
Q6P996	Pyridoxal-dependent decarboxylase domain-containing protein 1	#N/A	#N/A	#N/A	#N/A
Q6PCB0	von Willebrand factor A domain-containing protein 1	#N/A	Extracellular Matrix	#N/A	#N/A
Q6PCB7	Long-chain fatty acid transport protein 1	#N/A	#N/A	cytosol	plasma membrane
Q6PGP7	Tetratricopeptide repeat protein 37	Nuclear	#N/A	cytosol	#N/A
Q6PI48	Aspartate--tRNA ligase, mitochondrial	Nuclear	#N/A	#N/A	#N/A
Q6PJT7	Zinc finger CCCH domain-containing protein 14	Nuclear	#N/A	#N/A	#N/A
Q6PKG0	La-related protein 1	Nuclear	#N/A	cytosol	#N/A
Q6PML9	Zinc transporter 9	Nuclear	#N/A	#N/A	#N/A
Q6RW13	Type-1 angiotensin II receptor-associated protein	#N/A	#N/A	#N/A	plasma membrane
Q6TDU7	Protein CASC1	#N/A	#N/A	cytosol	#N/A
Q6UN15	Pre-mRNA 3'-end-processing factor FIP1	Nuclear	#N/A	#N/A	#N/A
Q6UVK1	Chondroitin sulfate proteoglycan 4	Nuclear	Extracellular Matrix	#N/A	plasma membrane
Q6UW68	Transmembrane protein 205	Nuclear	#N/A	#N/A	#N/A
Q6UWP7	Lysocardiolipin acyltransferase 1	#N/A	#N/A	cytosol	#N/A
Q6UWP8	Suprabasin	#N/A	#N/A	#N/A	#N/A
Q6UWY5	Olfactomedin-like protein 1	#N/A	#N/A	#N/A	#N/A
Q6UX71	Plexin domain-containing protein 2	Nuclear	#N/A	#N/A	#N/A
Q6UXY8	Transmembrane channel-like protein 5	Nuclear	#N/A	#N/A	plasma membrane
Q6VEQ5	Putative WAS protein family homolog 3;WAS protein family homolog 2	#N/A	#N/A	cytosol	#N/A
Q6WCQ1	Myosin phosphatase Rho-interacting protein	#N/A	#N/A	cytosol	#N/A
Q6WKZ4	Rab11 family-interacting protein 1	#N/A	#N/A	cytosol	#N/A
Q6XQN6	Nicotinate phosphoribosyltransferase	Nuclear	#N/A	cytosol	#N/A
Q6YN16	Hydroxysteroid dehydrogenase-like protein 2	#N/A	#N/A	#N/A	#N/A
Q6YP21	Kynurenine--oxoglutarate transaminase 3	Nuclear	#N/A	cytosol	#N/A
Q6ZMI0	Protein phosphatase 1 regulatory subunit 21	Nuclear	#N/A	#N/A	#N/A
Q6ZMT9	Death domain-containing protein 1	#N/A	#N/A	#N/A	#N/A
Q6ZN66	Guanylate-binding protein 6	#N/A	#N/A	#N/A	#N/A
Q6ZQR2	Cilia- and flagella-associated protein 77	#N/A	#N/A	cytosol	#N/A
Q6ZRV2	Protein FAM83H	#N/A	#N/A	cytosol	#N/A
Q6ZU80	Centrosomal protein of 128 kDa	#N/A	#N/A	#N/A	#N/A
Q6ZVX7	F-box only protein 50	#N/A	#N/A	#N/A	#N/A
Q709C8	Vacuolar protein sorting-associated protein 13C	#N/A	#N/A	cytosol	#N/A
Q709F0	Acyl-CoA dehydrogenase family member 11	Nuclear	#N/A	#N/A	#N/A
Q70J99	Protein unc-13 homolog D	#N/A	#N/A	cytosol	#N/A
Q7KZ85	Transcription elongation factor SPT6	Nuclear	#N/A	cytosol	plasma membrane
Q7KZF4	Staphylococcal nuclease domain-containing protein 1	Nuclear	#N/A	cytosol	#N/A
Q7KZI7	Serine/threonine-protein kinase MARK2	Nuclear	#N/A	#N/A	plasma membrane
Q7L014	Probable ATP-dependent RNA helicase DDX46	Nuclear	#N/A	#N/A	#N/A
Q7L2E3	ATP-dependent RNA helicase DHX30	#N/A	#N/A	cytosol	#N/A
Q7L576	Cytoplasmic FMR1-interacting protein 1	#N/A	#N/A	#N/A	#N/A
Q7L5N1	COP9 signalosome complex subunit 6	Nuclear	#N/A	#N/A	#N/A
Q7L775	EPM2A-interacting protein 1	Nuclear	#N/A	#N/A	#N/A
Q7L9L4	MOB kinase activator 1B;MOB kinase activator 1A	Nuclear	#N/A	cytosol	#N/A
Q7LBR1	Charged multivesicular body protein 1b	Nuclear	#N/A	cytosol	plasma membrane
Q7Z2K6	Endoplasmic reticulum metallopeptidase 1	#N/A	#N/A	#N/A	#N/A
Q7Z2W4	Zinc finger CCCH-type antiviral protein 1	Nuclear	#N/A	cytosol	#N/A
Q7Z3B4	Nucleoporin p54	Nuclear	#N/A	#N/A	#N/A
Q7Z3D6	D-glutamate cyclase, mitochondrial	#N/A	#N/A	cytosol	#N/A
Q7Z3K3	Pogo transposable element with ZNF domain	Nuclear	#N/A	cytosol	#N/A
Q7Z404	Transmembrane channel-like protein 4	#N/A	#N/A	#N/A	plasma membrane
Q7Z406	Myosin-14	Nuclear	#N/A	#N/A	#N/A
Q7Z434	Mitochondrial antiviral-signaling protein	#N/A	#N/A	#N/A	#N/A
Q7Z4L5	Tetratricopeptide repeat protein 21B	#N/A	#N/A	cytosol	#N/A
Q7Z4S6	Kinesin-like protein KIF21A	#N/A	#N/A	cytosol	plasma membrane
Q7Z4T9	Cilia- and flagella-associated protein 91	#N/A	#N/A	#N/A	#N/A
Q7Z4V5	Hepatoma-derived growth factor-related protein 2	Nuclear	#N/A	#N/A	#N/A
Q7Z4W1	L-xylulose reductase	Nuclear	#N/A	#N/A	#N/A
Q7Z591	Microtubule organization protein AKNA	Nuclear	#N/A	cytosol	#N/A
Q7Z5L9	Interferon regulatory factor 2-binding protein 2	Nuclear	#N/A	#N/A	#N/A
Q7Z5V6	Protein phosphatase 1 regulatory subunit 32	#N/A	#N/A	#N/A	#N/A
Q7Z6Z7	E3 ubiquitin-protein ligase HUWE1	Nuclear	#N/A	cytosol	#N/A
Q7Z739	YTH domain-containing family protein 3;YTH domain-containing family protein 1;YTH domain-containing family protein 2	#N/A	#N/A	cytosol	#N/A
Q7Z7H5	Transmembrane emp24 domain-containing protein 4	#N/A	#N/A	#N/A	#N/A
Q7Z7K6	Centromere protein V	Nuclear	#N/A	cytosol	#N/A
Q86SK9	Stearoyl-CoA desaturase 5	#N/A	#N/A	#N/A	#N/A
Q86UE4	Protein LYRIC	Nuclear	#N/A	#N/A	plasma membrane
Q86UP2	Kinectin	#N/A	#N/A	#N/A	plasma membrane
Q86UP8	General transcription factor II-I repeat domain-containing protein 2A	Nuclear	#N/A	#N/A	#N/A
Q86UT6	NLR family member X1	#N/A	#N/A	#N/A	plasma membrane
Q86UU1	Pleckstrin homology-like domain family B member 1	#N/A	#N/A	cytosol	plasma membrane
Q86UX2	Inter-alpha-trypsin inhibitor heavy chain H5	#N/A	Extracellular Matrix	#N/A	#N/A
Q86V81	THO complex subunit 4	Nuclear	#N/A	#N/A	#N/A
Q86VB7	Scavenger receptor cysteine-rich type 1 protein M130	#N/A	#N/A	#N/A	plasma membrane
Q86VN1	Vacuolar protein-sorting-associated protein 36	Nuclear	#N/A	cytosol	plasma membrane
Q86VP6	Cullin-associated NEDD8-dissociated protein 1	Nuclear	#N/A	cytosol	#N/A
Q86VQ0	Lebercilin	#N/A	#N/A	#N/A	#N/A
Q86VS8	Protein Hook homolog 3	#N/A	#N/A	cytosol	#N/A
Q86W42	THO complex subunit 6 homolog	Nuclear	#N/A	#N/A	#N/A
Q86WT1	Tetratricopeptide repeat protein 30A	Nuclear	#N/A	#N/A	#N/A
Q86WV6	Stimulator of interferon genes protein	Nuclear	#N/A	cytosol	plasma membrane
Q86X29	Lipolysis-stimulated lipoprotein receptor	#N/A	#N/A	#N/A	plasma membrane
Q86X55	Histone-arginine methyltransferase CARM1	Nuclear	#N/A	cytosol	#N/A
Q86X76	Deaminated glutathione amidase	Nuclear	#N/A	#N/A	#N/A
Q86XP3	ATP-dependent RNA helicase DDX42	Nuclear	#N/A	cytosol	#N/A
Q86XW9	Thioredoxin domain-containing protein 6	#N/A	#N/A	cytosol	#N/A
Q86XX4	Extracellular matrix protein FRAS1	#N/A	Extracellular Matrix	#N/A	plasma membrane
Q86Y56	Dynein assembly factor 5, axonemal	Nuclear	#N/A	cytosol	#N/A
Q86YP4	Transcriptional repressor p66-alpha	Nuclear	#N/A	#N/A	#N/A
Q8IU81	Interferon regulatory factor 2-binding protein 1	Nuclear	#N/A	#N/A	#N/A
Q8IUD2	ELKS/Rab6-interacting/CAST family member 1	#N/A	#N/A	cytosol	plasma membrane
Q8IUR7	Armadillo repeat-containing protein 8	Nuclear	#N/A	cytosol	#N/A
Q8IUX7	Adipocyte enhancer-binding protein 1	Nuclear	Extracellular Matrix	cytosol	#N/A
Q8IV08	Phospholipase D3	Nuclear	#N/A	cytosol	#N/A
Q8IV36	Protein HID1	#N/A	#N/A	cytosol	#N/A
Q8IV56	Proline-rich protein 15	#N/A	#N/A	#N/A	#N/A
Q8IVF4	Dynein heavy chain 10, axonemal	#N/A	#N/A	#N/A	#N/A
Q8IVT2	Mitotic interactor and substrate of PLK1	#N/A	#N/A	#N/A	plasma membrane
Q8IW45	ATP-dependent (S)-NAD(P)H-hydrate dehydratase	#N/A	#N/A	#N/A	#N/A
Q8IWA5	Choline transporter-like protein 2	#N/A	#N/A	#N/A	plasma membrane
Q8IWL1	Pulmonary surfactant-associated protein A2;Pulmonary surfactant-associated protein A1	#N/A	#N/A	#N/A	#N/A
Q8IWX8	Calcium homeostasis endoplasmic reticulum protein	#N/A	#N/A	#N/A	#N/A
Q8IWZ6	Bardet-Biedl syndrome 7 protein	Nuclear	#N/A	#N/A	plasma membrane
Q8IX01	SURP and G-patch domain-containing protein 2	Nuclear	#N/A	#N/A	#N/A
Q8IX12	Cell division cycle and apoptosis regulator protein 1	Nuclear	#N/A	#N/A	#N/A
Q8IXI2	Mitochondrial Rho GTPase 1	#N/A	#N/A	#N/A	#N/A
Q8IXM2	Chromatin complexes subunit BAP18	Nuclear	#N/A	cytosol	#N/A
Q8IXS6	Paralemmin-2	#N/A	#N/A	#N/A	plasma membrane
Q8IY17	Neuropathy target esterase	#N/A	#N/A	cytosol	#N/A
Q8IY67	Ribonucleoprotein PTB-binding 1	Nuclear	#N/A	#N/A	#N/A
Q8IY82	Dynein regulatory complex subunit 7	#N/A	#N/A	#N/A	#N/A
Q8IYB3	Serine/arginine repetitive matrix protein 1	Nuclear	#N/A	#N/A	#N/A
Q8IYB5	Stromal membrane-associated protein 1	#N/A	#N/A	cytosol	plasma membrane
Q8IYE1	Coiled-coil domain-containing protein 13	Nuclear	#N/A	cytosol	#N/A
Q8IYI6	Exocyst complex component 8	#N/A	#N/A	cytosol	#N/A
Q8IYJ3	Synaptotagmin-like protein 1	#N/A	#N/A	#N/A	plasma membrane
Q8IYT3	Coiled-coil domain-containing protein 170	#N/A	#N/A	#N/A	#N/A
Q8IYY4	Zinc finger protein DZIP1L	Nuclear	#N/A	#N/A	#N/A
Q8IZ81	ELMO domain-containing protein 2	Nuclear	#N/A	cytosol	#N/A
Q8IZ83	Aldehyde dehydrogenase family 16 member A1	#N/A	#N/A	#N/A	#N/A
Q8IZH2	5'-3' exoribonuclease 1	Nuclear	#N/A	cytosol	plasma membrane
Q8IZQ5	Selenoprotein H	Nuclear	#N/A	#N/A	#N/A
Q8N163	Cell cycle and apoptosis regulator protein 2	Nuclear	#N/A	#N/A	#N/A
Q8N1F7	Nuclear pore complex protein Nup93	Nuclear	#N/A	#N/A	#N/A
Q8N1G4	Leucine-rich repeat-containing protein 47	Nuclear	#N/A	#N/A	#N/A
Q8N2F6	Armadillo repeat-containing protein 10	#N/A	#N/A	#N/A	#N/A
Q8N2S1	Latent-transforming growth factor beta-binding protein 4	#N/A	Extracellular Matrix	#N/A	#N/A
Q8N335	Glycerol-3-phosphate dehydrogenase 1-like protein	#N/A	#N/A	cytosol	plasma membrane
Q8N392	Rho GTPase-activating protein 18	Nuclear	#N/A	cytosol	plasma membrane
Q8N3U4	Cohesin subunit SA-2	Nuclear	#N/A	#N/A	#N/A
Q8N3V7	Synaptopodin	Nuclear	#N/A	cytosol	plasma membrane
Q8N4C8	Misshapen-like kinase 1	#N/A	#N/A	#N/A	#N/A
Q8N4P2	Tetratricopeptide repeat protein 30B	#N/A	#N/A	#N/A	#N/A
Q8N5A5	Zinc finger CCCH-type with G patch domain-containing protein	Nuclear	#N/A	#N/A	plasma membrane
Q8N5M9	Protein jagunal homolog 1	Nuclear	#N/A	#N/A	#N/A
Q8N684	Cleavage and polyadenylation specificity factor subunit 7	Nuclear	#N/A	cytosol	#N/A
Q8N6H7	ADP-ribosylation factor GTPase-activating protein 2	#N/A	#N/A	cytosol	plasma membrane
Q8N6R0	eEF1A lysine and N-terminal methyltransferase	Nuclear	#N/A	cytosol	#N/A
Q8N766	ER membrane protein complex subunit 1	#N/A	#N/A	#N/A	#N/A
Q8N7U6	EF-hand domain-containing family member B	#N/A	#N/A	cytosol	#N/A
Q8N8S7	Protein enabled homolog	#N/A	#N/A	cytosol	plasma membrane
Q8N9W5	Dynein assembly factor 3, axonemal	Nuclear	#N/A	#N/A	#N/A
Q8NBF2	NHL repeat-containing protein 2	Nuclear	#N/A	cytosol	#N/A
Q8NBJ4	Golgi membrane protein 1	#N/A	#N/A	#N/A	plasma membrane
Q8NBJ5	Procollagen galactosyltransferase 1	#N/A	#N/A	#N/A	#N/A
Q8NBJ7	Inactive C-alpha-formylglycine-generating enzyme 2	#N/A	#N/A	#N/A	#N/A
Q8NBN7	Retinol dehydrogenase 13	#N/A	#N/A	cytosol	#N/A
Q8NBQ5	Estradiol 17-beta-dehydrogenase 11	#N/A	#N/A	#N/A	#N/A
Q8NBS9	Thioredoxin domain-containing protein 5	#N/A	#N/A	#N/A	#N/A
Q8NBX0	Saccharopine dehydrogenase-like oxidoreductase	Nuclear	#N/A	#N/A	#N/A
Q8NC51	Plasminogen activator inhibitor 1 RNA-binding protein	Nuclear	#N/A	cytosol	#N/A
Q8NC56	LEM domain-containing protein 2	Nuclear	#N/A	#N/A	#N/A
Q8NCN5	Pyruvate dehydrogenase phosphatase regulatory subunit, mitochondrial	#N/A	#N/A	#N/A	#N/A
Q8NCW5	NAD(P)H-hydrate epimerase	Nuclear	#N/A	cytosol	#N/A
Q8ND56	Protein LSM14 homolog A	#N/A	#N/A	cytosol	#N/A
Q8NDH3	Probable aminopeptidase NPEPL1	Nuclear	#N/A	cytosol	#N/A
Q8NE71	ATP-binding cassette sub-family F member 1	Nuclear	#N/A	cytosol	#N/A
Q8NE86	Calcium uniporter protein, mitochondrial	#N/A	#N/A	#N/A	#N/A
Q8NEU8	DCC-interacting protein 13-beta	Nuclear	#N/A	#N/A	plasma membrane
Q8NEZ3	WD repeat-containing protein 19	Nuclear	#N/A	cytosol	#N/A
Q8NF37	Lysophosphatidylcholine acyltransferase 1	#N/A	#N/A	#N/A	plasma membrane
Q8NF91	Nesprin-1	Nuclear	#N/A	#N/A	plasma membrane
Q8NFH5	Nucleoporin NUP35	Nuclear	#N/A	#N/A	plasma membrane
Q8NFU3	Thiosulfate:glutathione sulfurtransferase	Nuclear	#N/A	cytosol	#N/A
Q8NFV4	Protein ABHD11	#N/A	#N/A	#N/A	#N/A
Q8NFW8	N-acylneuraminate cytidylyltransferase	Nuclear	#N/A	#N/A	#N/A
Q8NHY3	GAS2-like protein 2	#N/A	#N/A	#N/A	plasma membrane
Q8TAE6	Protein phosphatase 1 regulatory subunit 14C	#N/A	#N/A	#N/A	#N/A
Q8TAQ2	SWI/SNF complex subunit SMARCC2	Nuclear	#N/A	#N/A	#N/A
Q8TB22	Spermatogenesis-associated protein 20	Nuclear	#N/A	#N/A	#N/A
Q8TB37	Iron-sulfur protein NUBPL	#N/A	#N/A	#N/A	plasma membrane
Q8TB61	Adenosine 3'-phospho 5'-phosphosulfate transporter 1	#N/A	#N/A	#N/A	#N/A
Q8TBC4	NEDD8-activating enzyme E1 catalytic subunit	Nuclear	#N/A	cytosol	plasma membrane
Q8TBX8	Phosphatidylinositol 5-phosphate 4-kinase type-2 gamma	Nuclear	#N/A	cytosol	plasma membrane
Q8TBY9	Cilia- and flagella-associated protein 251	#N/A	#N/A	cytosol	plasma membrane
Q8TC05	Nuclear protein MDM1	Nuclear	#N/A	cytosol	#N/A
Q8TC12	Retinol dehydrogenase 11	#N/A	#N/A	#N/A	#N/A
Q8TCJ2	Dolichyl-diphosphooligosaccharide--protein glycosyltransferase subunit STT3B	#N/A	#N/A	#N/A	#N/A
Q8TCS8	Polyribonucleotide nucleotidyltransferase 1, mitochondrial	Nuclear	#N/A	cytosol	#N/A
Q8TD06	Anterior gradient protein 3	#N/A	#N/A	#N/A	#N/A
Q8TD19	Serine/threonine-protein kinase Nek9	Nuclear	#N/A	#N/A	#N/A
Q8TD55	Pleckstrin homology domain-containing family O member 2	Nuclear	#N/A	cytosol	plasma membrane
Q8TDL5	BPI fold-containing family B member 1	#N/A	#N/A	#N/A	#N/A
Q8TDP1	Ribonuclease H2 subunit C	Nuclear	#N/A	#N/A	#N/A
Q8TDZ2	[F-actin]-monooxygenase MICAL1	#N/A	#N/A	#N/A	plasma membrane
Q8TE68	Epidermal growth factor receptor kinase substrate 8-like protein 1	#N/A	#N/A	cytosol	plasma membrane
Q8TE77	Protein phosphatase Slingshot homolog 3	Nuclear	#N/A	cytosol	plasma membrane
Q8TEM1	Nuclear pore membrane glycoprotein 210	Nuclear	#N/A	#N/A	#N/A
Q8TEQ6	Gem-associated protein 5	Nuclear	#N/A	cytosol	#N/A
Q8TES7	Fas-binding factor 1	#N/A	#N/A	#N/A	#N/A
Q8TEX9	Importin-4	Nuclear	#N/A	cytosol	#N/A
Q8TF09	Dynein light chain roadblock-type 2	#N/A	#N/A	#N/A	#N/A
Q8WU79	Stromal membrane-associated protein 2	Nuclear	#N/A	cytosol	#N/A
Q8WUA2	Peptidyl-prolyl cis-trans isomerase-like 4	Nuclear	#N/A	cytosol	#N/A
Q8WUF5	RelA-associated inhibitor	Nuclear	#N/A	cytosol	#N/A
Q8WUM4	Programmed cell death 6-interacting protein	#N/A	#N/A	cytosol	plasma membrane
Q8WVC6	Dephospho-CoA kinase domain-containing protein	Nuclear	#N/A	#N/A	#N/A
Q8WVF1	Protein OSCP1	Nuclear	#N/A	#N/A	plasma membrane
Q8WVJ2	NudC domain-containing protein 2	Nuclear	#N/A	cytosol	#N/A
Q8WVV4	Protein POF1B	Nuclear	#N/A	#N/A	#N/A
Q8WW12	PEST proteolytic signal-containing nuclear protein	Nuclear	#N/A	#N/A	#N/A
Q8WWI1	LIM domain only protein 7	Nuclear	#N/A	cytosol	plasma membrane
Q8WWM7	Ataxin-2-like protein	Nuclear	#N/A	cytosol	#N/A
Q8WWP7	GTPase IMAP family member 1	#N/A	#N/A	#N/A	#N/A
Q8WWQ0	PH-interacting protein	Nuclear	#N/A	#N/A	#N/A
Q8WWY3	U4/U6 small nuclear ribonucleoprotein Prp31	Nuclear	#N/A	#N/A	#N/A
Q8WX93	Palladin	Nuclear	#N/A	cytosol	plasma membrane
Q8WXF1	Paraspeckle component 1	Nuclear	#N/A	#N/A	#N/A
Q8WXH0	Nesprin-2	Nuclear	#N/A	#N/A	plasma membrane
Q8WXI9	Transcriptional repressor p66-beta	Nuclear	#N/A	#N/A	#N/A
Q8WXW3	Progesterone-induced-blocking factor 1	Nuclear	#N/A	#N/A	#N/A
Q8WXX0	Dynein heavy chain 7, axonemal	#N/A	#N/A	cytosol	#N/A
Q8WXX5	DnaJ homolog subfamily C member 9	Nuclear	#N/A	cytosol	plasma membrane
Q8WYA0	Intraflagellar transport protein 81 homolog	#N/A	#N/A	cytosol	#N/A
Q8WYR4	Radial spoke head 1 homolog	Nuclear	#N/A	cytosol	#N/A
Q8WZ42	Titin	Nuclear	#N/A	#N/A	#N/A
Q8WZA9	Immunity-related GTPase family Q protein	#N/A	#N/A	#N/A	#N/A
Q92499	ATP-dependent RNA helicase DDX1	Nuclear	#N/A	cytosol	#N/A
Q92506	Estradiol 17-beta-dehydrogenase 8	#N/A	#N/A	#N/A	plasma membrane
Q92522	Histone H1x	Nuclear	#N/A	#N/A	#N/A
Q92538	Golgi-specific brefeldin A-resistance guanine nucleotide exchange factor 1	#N/A	#N/A	#N/A	#N/A
Q92541	RNA polymerase-associated protein RTF1 homolog	Nuclear	#N/A	cytosol	#N/A
Q92542	Nicastrin	#N/A	#N/A	cytosol	plasma membrane
Q92556	Engulfment and cell motility protein 1	#N/A	#N/A	#N/A	plasma membrane
Q92575	UBX domain-containing protein 4	Nuclear	#N/A	cytosol	#N/A
Q92597	Protein NDRG1	Nuclear	#N/A	cytosol	plasma membrane
Q92599	Septin-8	#N/A	#N/A	#N/A	#N/A
Q92609	TBC1 domain family member 5	#N/A	#N/A	cytosol	#N/A
Q92614	Unconventional myosin-XVIIIa	#N/A	#N/A	#N/A	#N/A
Q92616	eIF-2-alpha kinase activator GCN1	#N/A	#N/A	cytosol	#N/A
Q92621	Nuclear pore complex protein Nup205	Nuclear	#N/A	#N/A	#N/A
Q92626	Peroxidasin homolog	#N/A	Extracellular Matrix	#N/A	#N/A
Q92629	Delta-sarcoglycan	#N/A	#N/A	#N/A	plasma membrane
Q92686	Neurogranin	Nuclear	#N/A	#N/A	plasma membrane
Q92692	Nectin-2	Nuclear	#N/A	#N/A	plasma membrane
Q92734	Protein TFG	#N/A	#N/A	cytosol	#N/A
Q92747	Actin-related protein 2/3 complex subunit 1A	Nuclear	#N/A	cytosol	plasma membrane
Q92769	Histone deacetylase 2	Nuclear	#N/A	#N/A	#N/A
Q92817	Envoplakin	#N/A	#N/A	cytosol	plasma membrane
Q92820	Gamma-glutamyl hydrolase	Nuclear	#N/A	#N/A	#N/A
Q92828	Coronin-2A	#N/A	#N/A	cytosol	plasma membrane
Q92841	Probable ATP-dependent RNA helicase DDX17	Nuclear	#N/A	cytosol	#N/A
Q92878	DNA repair protein RAD50	Nuclear	#N/A	#N/A	#N/A
Q92882	Osteoclast-stimulating factor 1	#N/A	#N/A	cytosol	#N/A
Q92888	Rho guanine nucleotide exchange factor 1	#N/A	#N/A	cytosol	plasma membrane
Q92890	Ubiquitin recognition factor in ER-associated degradation protein 1	Nuclear	#N/A	cytosol	#N/A
Q92896	Golgi apparatus protein 1	#N/A	Extracellular Matrix	#N/A	#N/A
Q92900	Regulator of nonsense transcripts 1	Nuclear	#N/A	cytosol	#N/A
Q92930	Ras-related protein Rab-8B	Nuclear	#N/A	#N/A	plasma membrane
Q92945	Far upstream element-binding protein 2	Nuclear	#N/A	#N/A	#N/A
Q92947	Glutaryl-CoA dehydrogenase, mitochondrial	#N/A	#N/A	#N/A	#N/A
Q92974	Rho guanine nucleotide exchange factor 2	#N/A	#N/A	#N/A	plasma membrane
Q93008	Probable ubiquitin carboxyl-terminal hydrolase FAF-X	Nuclear	#N/A	cytosol	#N/A
Q93009	Ubiquitin carboxyl-terminal hydrolase 7	Nuclear	#N/A	cytosol	#N/A
Q93034	Cullin-5	#N/A	#N/A	cytosol	#N/A
Q93050	V-type proton ATPase 116 kDa subunit a isoform 1	Nuclear	#N/A	cytosol	plasma membrane
Q93052	Lipoma-preferred partner	Nuclear	#N/A	cytosol	plasma membrane
Q93062	RNA-binding protein with multiple splicing	Nuclear	#N/A	cytosol	#N/A
Q93084	Sarcoplasmic/endoplasmic reticulum calcium ATPase 3	Nuclear	#N/A	#N/A	#N/A
Q95604	HLA class I histocompatibility antigen, Cw-17 alpha chain	#N/A	#N/A	#N/A	#N/A
Q969G3	SWI/SNF-related matrix-associated actin-dependent regulator of chromatin subfamily E member 1	Nuclear	#N/A	#N/A	#N/A
Q969G5	Caveolae-associated protein 3	#N/A	#N/A	cytosol	plasma membrane
Q969P0	Immunoglobulin superfamily member 8	#N/A	#N/A	#N/A	plasma membrane
Q969S9	Ribosome-releasing factor 2, mitochondrial	Nuclear	#N/A	#N/A	#N/A
Q969V3	Nicalin	Nuclear	#N/A	#N/A	#N/A
Q969V4	Tektin-1	Nuclear	#N/A	#N/A	#N/A
Q969X5	Endoplasmic reticulum-Golgi intermediate compartment protein 1	Nuclear	#N/A	#N/A	#N/A
Q96A33	Coiled-coil domain-containing protein 47	#N/A	#N/A	#N/A	#N/A
Q96A65	Exocyst complex component 4	Nuclear	#N/A	cytosol	plasma membrane
Q96AC1	Fermitin family homolog 2	Nuclear	#N/A	cytosol	plasma membrane
Q96AE4	Far upstream element-binding protein 1	Nuclear	#N/A	#N/A	#N/A
Q96AG4	Leucine-rich repeat-containing protein 59	Nuclear	#N/A	#N/A	#N/A
Q96AP7	Endothelial cell-selective adhesion molecule	#N/A	#N/A	cytosol	plasma membrane
Q96AQ6	Pre-B-cell leukemia transcription factor-interacting protein 1	Nuclear	#N/A	cytosol	#N/A
Q96AY3	Peptidyl-prolyl cis-trans isomerase FKBP10	#N/A	#N/A	#N/A	#N/A
Q96BJ3	Axin interactor, dorsalization-associated protein	#N/A	#N/A	cytosol	#N/A
Q96C19	EF-hand domain-containing protein D2	#N/A	#N/A	cytosol	#N/A
Q96C23	Aldose 1-epimerase	Nuclear	#N/A	#N/A	#N/A
Q96C86	m7GpppX diphosphatase	Nuclear	#N/A	cytosol	#N/A
Q96CD0	F-box/LRR-repeat protein 8	Nuclear	#N/A	cytosol	#N/A
Q96CF2	Charged multivesicular body protein 4c	Nuclear	#N/A	cytosol	plasma membrane
Q96CN5	Leucine-rich repeat-containing protein 45	Nuclear	#N/A	cytosol	plasma membrane
Q96CS3	FAS-associated factor 2	#N/A	#N/A	#N/A	#N/A
Q96CT7	Coiled-coil domain-containing protein 124	Nuclear	#N/A	cytosol	plasma membrane
Q96CV9	Optineurin	Nuclear	#N/A	cytosol	#N/A
Q96CW1	AP-2 complex subunit mu	#N/A	#N/A	#N/A	plasma membrane
Q96CW5	Gamma-tubulin complex component 3	#N/A	#N/A	#N/A	#N/A
Q96CX2	BTB/POZ domain-containing protein KCTD12	#N/A	#N/A	#N/A	plasma membrane
Q96D15	Reticulocalbin-3	#N/A	#N/A	#N/A	#N/A
Q96D71	RalBP1-associated Eps domain-containing protein 1	#N/A	#N/A	cytosol	plasma membrane
Q96DE0	U8 snoRNA-decapping enzyme	Nuclear	#N/A	#N/A	#N/A
Q96DG6	Carboxymethylenebutenolidase homolog	#N/A	#N/A	cytosol	#N/A
Q96DI7	U5 small nuclear ribonucleoprotein 40 kDa protein	Nuclear	#N/A	cytosol	#N/A
Q96DT5	Dynein heavy chain 11, axonemal	#N/A	#N/A	#N/A	#N/A
Q96E40	Sperm acrosome-associated protein 9	Nuclear	#N/A	#N/A	#N/A
Q96EE3	Nucleoporin SEH1	Nuclear	#N/A	#N/A	#N/A
Q96EY1	DnaJ homolog subfamily A member 3, mitochondrial	Nuclear	#N/A	cytosol	plasma membrane
Q96FS4	Signal-induced proliferation-associated protein 1	Nuclear	#N/A	#N/A	plasma membrane
Q96FV0	Leucine-rich repeat-containing protein 46	#N/A	#N/A	cytosol	#N/A
Q96FV2	Secernin-2	Nuclear	#N/A	#N/A	#N/A
Q96FW1	Ubiquitin thioesterase OTUB1	Nuclear	#N/A	cytosol	#N/A
Q96FZ7	Charged multivesicular body protein 6	Nuclear	#N/A	#N/A	plasma membrane
Q96G03	Phosphoglucomutase-2	#N/A	#N/A	#N/A	#N/A
Q96GD0	Pyridoxal phosphate phosphatase	#N/A	#N/A	cytosol	plasma membrane
Q96GK7	Fumarylacetoacetate hydrolase domain-containing protein 2A	#N/A	#N/A	#N/A	#N/A
Q96GQ7	Probable ATP-dependent RNA helicase DDX27	Nuclear	#N/A	#N/A	#N/A
Q96H79	Zinc finger CCCH-type antiviral protein 1-like	#N/A	#N/A	cytosol	#N/A
Q96HC4	PDZ and LIM domain protein 5	Nuclear	#N/A	cytosol	plasma membrane
Q96HS1	Serine/threonine-protein phosphatase PGAM5, mitochondrial	#N/A	#N/A	#N/A	#N/A
Q96HY6	DDRGK domain-containing protein 1	Nuclear	#N/A	#N/A	#N/A
Q96I15	Selenocysteine lyase	#N/A	#N/A	cytosol	#N/A
Q96I24	Far upstream element-binding protein 3	Nuclear	#N/A	cytosol	#N/A
Q96I99	Succinate--CoA ligase [GDP-forming] subunit beta, mitochondrial	#N/A	#N/A	#N/A	plasma membrane
Q96IJ6	Mannose-1-phosphate guanyltransferase alpha	Nuclear	#N/A	#N/A	#N/A
Q96IU4	Protein ABHD14B	Nuclear	#N/A	cytosol	#N/A
Q96IZ0	PRKC apoptosis WT1 regulator protein	Nuclear	#N/A	#N/A	plasma membrane
Q96JB5	CDK5 regulatory subunit-associated protein 3	Nuclear	#N/A	cytosol	#N/A
Q96JJ3	Engulfment and cell motility protein 2	#N/A	#N/A	cytosol	#N/A
Q96JM3	Chromosome alignment-maintaining phosphoprotein 1	Nuclear	#N/A	#N/A	#N/A
Q96JQ2	Calmin	Nuclear	#N/A	cytosol	#N/A
Q96JY6	PDZ and LIM domain protein 2	Nuclear	#N/A	#N/A	#N/A
Q96K76	Ubiquitin carboxyl-terminal hydrolase 47	Nuclear	#N/A	cytosol	#N/A
Q96KP4	Cytosolic non-specific dipeptidase	Nuclear	#N/A	cytosol	#N/A
Q96L92	Sorting nexin-27	Nuclear	#N/A	cytosol	plasma membrane
Q96LB3	Intraflagellar transport protein 74 homolog	Nuclear	#N/A	#N/A	#N/A
Q96LJ8	UBX domain-containing protein 10	#N/A	#N/A	#N/A	#N/A
[truncated: 510 more rows]

## Sheet: Fetal bronchioli vs canaliculi
Uniprot	Protein	Nx	EM	Cyt	PM
A0A140TA62	IF rod domain-containing protein	#N/A	#N/A	#N/A	#N/A
A0AVT1	Ubiquitin-like modifier-activating enzyme 6	Nuclear	#N/A	cytosol	#N/A
A0FGR8	Extended synaptotagmin-2	#N/A	#N/A	cytosol	plasma membrane
A2RRP1	Neuroblastoma-amplified sequence	Nuclear	#N/A	#N/A	#N/A
A2VCK2	Doublecortin domain-containing protein 2B	#N/A	#N/A	#N/A	#N/A
A4D1P6	WD repeat-containing protein 91	#N/A	#N/A	cytosol	#N/A
A5D8V7	Coiled-coil domain-containing protein 151	#N/A	#N/A	#N/A	#N/A
A5YKK6	CCR4-NOT transcription complex subunit 1	Nuclear	#N/A	cytosol	#N/A
A6NHR9	Structural maintenance of chromosomes flexible hinge domain-containing protein 1	Nuclear	#N/A	#N/A	#N/A
A6NIH7	Protein unc-119 homolog B	#N/A	#N/A	#N/A	#N/A
A6NMZ7	Collagen alpha-6(VI) chain	#N/A	Extracellular Matrix	#N/A	#N/A
B0I1T2	Unconventional myosin-Ig	Nuclear	#N/A	#N/A	plasma membrane
B1AJZ9	Forkhead-associated domain-containing protein 1	Nuclear	#N/A	#N/A	#N/A
D6REC4	Cilia- and flagella-associated protein 99	#N/A	#N/A	#N/A	#N/A
E5RJM6	Ankyrin repeat domain-containing protein 65	Nuclear	#N/A	#N/A	#N/A
E9PAV3	Nascent polypeptide-associated complex subunit alpha, muscle-specific form	Nuclear	#N/A	#N/A	#N/A
H3BRN8	Uncharacterized protein C15orf65	Nuclear	#N/A	cytosol	#N/A
O00139	Kinesin-like protein KIF2A	Nuclear	#N/A	#N/A	#N/A
O00151	PDZ and LIM domain protein 1	#N/A	#N/A	#N/A	plasma membrane
O00159	Unconventional myosin-Ic	Nuclear	#N/A	#N/A	plasma membrane
O00161	Synaptosomal-associated protein 23	Nuclear	#N/A	#N/A	plasma membrane
O00165	HCLS1-associated protein X-1	Nuclear	#N/A	#N/A	plasma membrane
O00170	AH receptor-interacting protein	#N/A	#N/A	cytosol	plasma membrane
O00178	GTP-binding protein 1	Nuclear	#N/A	cytosol	#N/A
O00186	Syntaxin-binding protein 3	Nuclear	#N/A	cytosol	plasma membrane
O00203	AP-3 complex subunit beta-1	Nuclear	#N/A	#N/A	#N/A
O00231	26S proteasome non-ATPase regulatory subunit 11	Nuclear	#N/A	cytosol	#N/A
O00232	26S proteasome non-ATPase regulatory subunit 12	Nuclear	#N/A	cytosol	#N/A
O00233	26S proteasome non-ATPase regulatory subunit 9	Nuclear	#N/A	cytosol	plasma membrane
O00264	Membrane-associated progesterone receptor component 1	Nuclear	#N/A	#N/A	plasma membrane
O00267	Transcription elongation factor SPT5	Nuclear	#N/A	#N/A	#N/A
O00273	DNA fragmentation factor subunit alpha	Nuclear	#N/A	cytosol	plasma membrane
O00291	Huntingtin-interacting protein 1	Nuclear	#N/A	#N/A	plasma membrane
O00299	Chloride intracellular channel protein 1	Nuclear	#N/A	cytosol	plasma membrane
O00303	Eukaryotic translation initiation factor 3 subunit F	#N/A	#N/A	#N/A	#N/A
O00330	Pyruvate dehydrogenase protein X component, mitochondrial	Nuclear	#N/A	#N/A	plasma membrane
O00391	Sulfhydryl oxidase 1	#N/A	#N/A	#N/A	#N/A
O00422	Histone deacetylase complex subunit SAP18	Nuclear	#N/A	cytosol	#N/A
O00423	Echinoderm microtubule-associated protein-like 1	#N/A	#N/A	cytosol	#N/A
O00425	Insulin-like growth factor 2 mRNA-binding protein 3	Nuclear	#N/A	cytosol	#N/A
O00429	Dynamin-1-like protein	#N/A	#N/A	cytosol	plasma membrane
O00442	RNA 3'-terminal phosphate cyclase	Nuclear	#N/A	#N/A	#N/A
O00468	Agrin	#N/A	Extracellular Matrix	cytosol	plasma membrane
O00469	Procollagen-lysine,2-oxoglutarate 5-dioxygenase 2	#N/A	#N/A	#N/A	#N/A
O00483	Cytochrome c oxidase subunit NDUFA4	#N/A	#N/A	#N/A	#N/A
O00499	Myc box-dependent-interacting protein 1	Nuclear	#N/A	cytosol	plasma membrane
O00534	von Willebrand factor A domain-containing protein 5A	Nuclear	#N/A	#N/A	#N/A
O00541	Pescadillo homolog	Nuclear	#N/A	cytosol	#N/A
O00562	Membrane-associated phosphatidylinositol transfer protein 1	#N/A	#N/A	cytosol	plasma membrane
O00567	Nucleolar protein 56	Nuclear	#N/A	#N/A	#N/A
O00571	ATP-dependent RNA helicase DDX3X	Nuclear	#N/A	cytosol	plasma membrane
O00629	Importin subunit alpha-3	Nuclear	#N/A	#N/A	#N/A
O00712	Nuclear factor 1 B-type	Nuclear	#N/A	#N/A	#N/A
O00764	Pyridoxal kinase	Nuclear	#N/A	cytosol	#N/A
O14558	Heat shock protein beta-6	Nuclear	#N/A	cytosol	#N/A
O14579	Coatomer subunit epsilon	Nuclear	#N/A	#N/A	#N/A
O14617	AP-3 complex subunit delta-1	#N/A	#N/A	cytosol	#N/A
O14618	Copper chaperone for superoxide dismutase	Nuclear	#N/A	#N/A	#N/A
O14639	Actin-binding LIM protein 1	#N/A	#N/A	cytosol	#N/A
O14672	Disintegrin and metalloproteinase domain-containing protein 10	Nuclear	#N/A	#N/A	plasma membrane
O14686	Histone-lysine N-methyltransferase 2D	Nuclear	#N/A	cytosol	plasma membrane
O14732	Inositol monophosphatase 2	Nuclear	#N/A	#N/A	#N/A
O14734	Acyl-coenzyme A thioesterase 8	#N/A	#N/A	#N/A	#N/A
O14735	CDP-diacylglycerol--inositol 3-phosphatidyltransferase	Nuclear	#N/A	#N/A	plasma membrane
O14737	Programmed cell death protein 5	Nuclear	#N/A	cytosol	#N/A
O14744	Protein arginine N-methyltransferase 5	Nuclear	#N/A	cytosol	#N/A
O14745	Na(+)/H(+) exchange regulatory cofactor NHE-RF1	#N/A	#N/A	#N/A	plasma membrane
O14773	Tripeptidyl-peptidase 1	#N/A	#N/A	#N/A	#N/A
O14776	Transcription elongation regulator 1	Nuclear	#N/A	#N/A	#N/A
O14818	Proteasome subunit alpha type-7	Nuclear	#N/A	#N/A	#N/A
O14828	Secretory carrier-associated membrane protein 3	#N/A	#N/A	#N/A	#N/A
O14841	5-oxoprolinase	Nuclear	#N/A	#N/A	#N/A
O14908	PDZ domain-containing protein GIPC1	Nuclear	#N/A	cytosol	plasma membrane
O14936	Peripheral plasma membrane protein CASK	Nuclear	Extracellular Matrix	cytosol	plasma membrane
O14949	Cytochrome b-c1 complex subunit 8	#N/A	#N/A	#N/A	#N/A
O14972	Vacuolar protein sorting-associated protein 26C	Nuclear	#N/A	#N/A	#N/A
O14974	Protein phosphatase 1 regulatory subunit 12A	Nuclear	#N/A	cytosol	plasma membrane
O14979	Heterogeneous nuclear ribonucleoprotein D-like	Nuclear	#N/A	#N/A	#N/A
O14980	Exportin-1	Nuclear	#N/A	cytosol	#N/A
O14981	TATA-binding protein-associated factor 172	Nuclear	#N/A	#N/A	#N/A
O15020	Spectrin beta chain, non-erythrocytic 2	#N/A	#N/A	cytosol	plasma membrane
O15027	Protein transport protein Sec16A	#N/A	#N/A	cytosol	#N/A
O15031	Plexin-B2	#N/A	#N/A	#N/A	plasma membrane
O15047	Histone-lysine N-methyltransferase SETD1A	Nuclear	#N/A	#N/A	#N/A
O15061	Synemin	#N/A	#N/A	#N/A	plasma membrane
O15067	Phosphoribosylformylglycinamidine synthase	#N/A	#N/A	#N/A	#N/A
O15143	Actin-related protein 2/3 complex subunit 1B	Nuclear	#N/A	cytosol	#N/A
O15144	Actin-related protein 2/3 complex subunit 2	Nuclear	#N/A	#N/A	plasma membrane
O15145	Actin-related protein 2/3 complex subunit 3	Nuclear	#N/A	#N/A	#N/A
O15160	DNA-directed RNA polymerases I and III subunit RPAC1	Nuclear	#N/A	#N/A	#N/A
O15173	Membrane-associated progesterone receptor component 2	Nuclear	#N/A	cytosol	plasma membrane
O15195	Villin-like protein	Nuclear	#N/A	cytosol	#N/A
O15212	Prefoldin subunit 6	Nuclear	#N/A	cytosol	#N/A
O15230	Laminin subunit alpha-5	Nuclear	Extracellular Matrix	#N/A	#N/A
O15231	Zinc finger protein 185	#N/A	#N/A	#N/A	#N/A
O15269	Serine palmitoyltransferase 1	#N/A	#N/A	#N/A	#N/A
O15347	High mobility group protein B3	Nuclear	#N/A	#N/A	#N/A
O15355	Protein phosphatase 1G	Nuclear	#N/A	#N/A	#N/A
O15371	Eukaryotic translation initiation factor 3 subunit D	#N/A	#N/A	cytosol	#N/A
O15372	Eukaryotic translation initiation factor 3 subunit H	#N/A	#N/A	cytosol	#N/A
O15382	Branched-chain-amino-acid aminotransferase, mitochondrial	Nuclear	#N/A	#N/A	#N/A
O15400	Syntaxin-7	#N/A	#N/A	#N/A	plasma membrane
O15460	Prolyl 4-hydroxylase subunit alpha-2	Nuclear	#N/A	cytosol	#N/A
O15523	ATP-dependent RNA helicase DDX3Y	Nuclear	#N/A	cytosol	#N/A
O15533	Tapasin	#N/A	#N/A	#N/A	#N/A
O15551	Claudin-3	#N/A	#N/A	#N/A	plasma membrane
O43143	Pre-mRNA-splicing factor ATP-dependent RNA helicase DHX15	Nuclear	#N/A	#N/A	#N/A
O43148	mRNA cap guanine-N7 methyltransferase	Nuclear	#N/A	#N/A	#N/A
O43172	U4/U6 small nuclear ribonucleoprotein Prp4	Nuclear	#N/A	#N/A	#N/A
O43175	D-3-phosphoglycerate dehydrogenase	Nuclear	#N/A	cytosol	plasma membrane
O43237	Cytoplasmic dynein 1 light intermediate chain 2	#N/A	#N/A	cytosol	#N/A
O43242	26S proteasome non-ATPase regulatory subunit 3	Nuclear	#N/A	cytosol	#N/A
O43252	Bifunctional 3'-phosphoadenosine 5'-phosphosulfate synthase 1	Nuclear	#N/A	#N/A	#N/A
O43290	U4/U6.U5 tri-snRNP-associated protein 1	Nuclear	#N/A	cytosol	#N/A
O43292	Glycosylphosphatidylinositol anchor attachment 1 protein	#N/A	#N/A	cytosol	#N/A
O43294	Transforming growth factor beta-1-induced transcript 1 protein	Nuclear	Extracellular Matrix	cytosol	plasma membrane
O43303	Centriolar coiled-coil protein of 110 kDa	#N/A	#N/A	#N/A	#N/A
O43390	Heterogeneous nuclear ribonucleoprotein R	Nuclear	#N/A	#N/A	#N/A
O43395	U4/U6 small nuclear ribonucleoprotein Prp3	Nuclear	#N/A	cytosol	#N/A
O43396	Thioredoxin-like protein 1	Nuclear	#N/A	cytosol	#N/A
O43399	Tumor protein D54	#N/A	#N/A	cytosol	#N/A
O43464	Serine protease HTRA2, mitochondrial	Nuclear	#N/A	cytosol	plasma membrane
O43488	Aflatoxin B1 aldehyde reductase member 2	#N/A	#N/A	cytosol	#N/A
O43491	Band 4.1-like protein 2	Nuclear	#N/A	#N/A	plasma membrane
O43583	Density-regulated protein	#N/A	#N/A	cytosol	#N/A
O43615	Mitochondrial import inner membrane translocase subunit TIM44	Nuclear	#N/A	#N/A	#N/A
O43617	Trafficking protein particle complex subunit 3	#N/A	#N/A	cytosol	#N/A
O43633	Charged multivesicular body protein 2a	Nuclear	#N/A	cytosol	plasma membrane
O43639	Cytoplasmic protein NCK2	#N/A	#N/A	#N/A	#N/A
O43670	BUB3-interacting and GLEBS motif-containing protein ZNF207	Nuclear	#N/A	#N/A	#N/A
O43678	NADH dehydrogenase [ubiquinone] 1 alpha subcomplex subunit 2	#N/A	#N/A	#N/A	#N/A
O43681	ATPase ASNA1	Nuclear	#N/A	#N/A	#N/A
O43684	Mitotic checkpoint protein BUB3	Nuclear	#N/A	#N/A	#N/A
O43707	Alpha-actinin-4	Nuclear	#N/A	cytosol	plasma membrane
O43719	HIV Tat-specific factor 1	Nuclear	#N/A	#N/A	#N/A
O43739	Cytohesin-3;Cytohesin-2	Nuclear	#N/A	cytosol	plasma membrane
O43747	AP-1 complex subunit gamma-1	#N/A	#N/A	cytosol	#N/A
O43760	Synaptogyrin-2	#N/A	#N/A	#N/A	#N/A
O43776	Asparagine--tRNA ligase, cytoplasmic	#N/A	#N/A	cytosol	#N/A
O43795	Unconventional myosin-Ib	#N/A	#N/A	#N/A	plasma membrane
O43809	Cleavage and polyadenylation specificity factor subunit 5	Nuclear	#N/A	#N/A	#N/A
O43813	Glutathione S-transferase LANCL1	#N/A	#N/A	#N/A	plasma membrane
O43818	U3 small nucleolar RNA-interacting protein 2	Nuclear	#N/A	#N/A	#N/A
O43822	Cilia- and flagella-associated protein 410	#N/A	#N/A	cytosol	plasma membrane
O43837	Isocitrate dehydrogenase [NAD] subunit beta, mitochondrial	Nuclear	#N/A	#N/A	#N/A
O43852	Calumenin	#N/A	#N/A	#N/A	#N/A
O43865	S-adenosylhomocysteine hydrolase-like protein 1	#N/A	#N/A	cytosol	plasma membrane
O43920	NADH dehydrogenase [ubiquinone] iron-sulfur protein 5	#N/A	#N/A	#N/A	#N/A
O60216	Double-strand-break repair protein rad21 homolog	Nuclear	#N/A	cytosol	#N/A
O60231	Pre-mRNA-splicing factor ATP-dependent RNA helicase DHX16	Nuclear	#N/A	#N/A	#N/A
O60232	Protein ZNRD2	#N/A	#N/A	cytosol	#N/A
O60256	Phosphoribosyl pyrophosphate synthase-associated protein 2	Nuclear	#N/A	cytosol	#N/A
O60264	SWI/SNF-related matrix-associated actin-dependent regulator of chromatin subfamily A member 5	Nuclear	#N/A	cytosol	#N/A
O60271	C-Jun-amino-terminal kinase-interacting protein 4	#N/A	#N/A	cytosol	#N/A
O60313	Dynamin-like 120 kDa protein, mitochondrial	Nuclear	#N/A	cytosol	#N/A
O60437	Periplakin	Nuclear	#N/A	cytosol	plasma membrane
O60493	Sorting nexin-3	#N/A	#N/A	cytosol	#N/A
O60502	Protein O-GlcNAcase	Nuclear	#N/A	cytosol	#N/A
O60504	Vinexin	Nuclear	#N/A	#N/A	#N/A
O60506	Heterogeneous nuclear ribonucleoprotein Q	Nuclear	#N/A	cytosol	#N/A
O60524	Nuclear export mediator factor NEMF	Nuclear	#N/A	cytosol	#N/A
O60547	GDP-mannose 4,6 dehydratase	#N/A	#N/A	#N/A	#N/A
O60568	Multifunctional procollagen lysine hydroxylase and glycosyltransferase LH3	#N/A	Extracellular Matrix	#N/A	#N/A
O60610	Protein diaphanous homolog 1	Nuclear	#N/A	#N/A	plasma membrane
O60664	Perilipin-3	#N/A	#N/A	cytosol	#N/A
O60701	UDP-glucose 6-dehydrogenase	Nuclear	#N/A	cytosol	#N/A
O60716	Catenin delta-1	Nuclear	#N/A	cytosol	plasma membrane
O60749	Sorting nexin-2	#N/A	#N/A	cytosol	#N/A
O60762	Dolichol-phosphate mannosyltransferase subunit 1	Nuclear	#N/A	#N/A	#N/A
O60763	General vesicular transport factor p115	Nuclear	#N/A	cytosol	#N/A
O60784	Target of Myb protein 1	#N/A	#N/A	cytosol	plasma membrane
O60826	Coiled-coil domain-containing protein 22	#N/A	#N/A	#N/A	#N/A
O60828	Polyglutamine-binding protein 1	Nuclear	#N/A	#N/A	#N/A
O60832	H/ACA ribonucleoprotein complex subunit DKC1	Nuclear	#N/A	#N/A	#N/A
O60841	Eukaryotic translation initiation factor 5B	#N/A	#N/A	cytosol	plasma membrane
O60869	Endothelial differentiation-related factor 1	Nuclear	#N/A	cytosol	#N/A
O60884	DnaJ homolog subfamily A member 2	Nuclear	#N/A	cytosol	#N/A
O60906	Sphingomyelin phosphodiesterase 2	#N/A	#N/A	#N/A	plasma membrane
O60925	Prefoldin subunit 1	Nuclear	#N/A	cytosol	plasma membrane
O60934	Nibrin	Nuclear	#N/A	#N/A	#N/A
O75038	1-phosphatidylinositol 4,5-bisphosphate phosphodiesterase eta-2	#N/A	#N/A	#N/A	plasma membrane
O75083	WD repeat-containing protein 1	#N/A	#N/A	#N/A	plasma membrane
O75110	Probable phospholipid-transporting ATPase IIA	#N/A	#N/A	#N/A	plasma membrane
O75116	Rho-associated protein kinase 2	Nuclear	#N/A	cytosol	plasma membrane
O75131	Copine-3	Nuclear	#N/A	cytosol	plasma membrane
O75146	Huntingtin-interacting protein 1-related protein	#N/A	#N/A	cytosol	plasma membrane
O75150	E3 ubiquitin-protein ligase BRE1B	Nuclear	#N/A	cytosol	#N/A
O75152	Zinc finger CCCH domain-containing protein 11A	Nuclear	#N/A	#N/A	#N/A
O75161	Nephrocystin-4	Nuclear	#N/A	cytosol	#N/A
O75165	DnaJ homolog subfamily C member 13	#N/A	#N/A	cytosol	#N/A
O75190	DnaJ homolog subfamily B member 6	Nuclear	#N/A	cytosol	#N/A
O75223	Gamma-glutamylcyclotransferase	#N/A	#N/A	cytosol	plasma membrane
O75251	NADH dehydrogenase [ubiquinone] iron-sulfur protein 7, mitochondrial	#N/A	#N/A	#N/A	plasma membrane
O75306	NADH dehydrogenase [ubiquinone] iron-sulfur protein 2, mitochondrial	Nuclear	#N/A	#N/A	#N/A
O75312	Zinc finger protein ZPR1	Nuclear	#N/A	#N/A	#N/A
O75323	Protein NipSnap homolog 2	#N/A	#N/A	#N/A	#N/A
O75340	Programmed cell death protein 6	Nuclear	#N/A	cytosol	#N/A
O75342	Arachidonate 12-lipoxygenase, 12R-type	#N/A	#N/A	cytosol	#N/A
O75347	Tubulin-specific chaperone A	Nuclear	#N/A	#N/A	#N/A
O75351	Vacuolar protein sorting-associated protein 4B	Nuclear	#N/A	#N/A	#N/A
O75367	Core histone macro-H2A.1	Nuclear	#N/A	#N/A	#N/A
O75368	SH3 domain-binding glutamic acid-rich-like protein	Nuclear	#N/A	#N/A	#N/A
O75369	Filamin-B	#N/A	#N/A	cytosol	plasma membrane
O75376	Nuclear receptor corepressor 1	Nuclear	#N/A	cytosol	#N/A
O75380	NADH dehydrogenase [ubiquinone] iron-sulfur protein 6, mitochondrial	#N/A	#N/A	#N/A	#N/A
O75390	Citrate synthase, mitochondrial	Nuclear	#N/A	#N/A	#N/A
O75396	Vesicle-trafficking protein SEC22b	#N/A	#N/A	#N/A	#N/A
O75400	Pre-mRNA-processing factor 40 homolog A	Nuclear	#N/A	#N/A	#N/A
O75427	Leucine-rich repeat and calponin homology domain-containing protein 4	Nuclear	#N/A	cytosol	#N/A
O75436	Vacuolar protein sorting-associated protein 26A	#N/A	#N/A	#N/A	plasma membrane
O75439	Mitochondrial-processing peptidase subunit beta	#N/A	#N/A	#N/A	#N/A
O75475	PC4 and SFRS1-interacting protein	Nuclear	#N/A	#N/A	#N/A
O75477	Erlin-1	#N/A	#N/A	#N/A	#N/A
O75489	NADH dehydrogenase [ubiquinone] iron-sulfur protein 3, mitochondrial	Nuclear	#N/A	#N/A	#N/A
O75494	Serine/arginine-rich splicing factor 10	Nuclear	#N/A	cytosol	#N/A
O75531	Barrier-to-autointegration factor	Nuclear	#N/A	cytosol	#N/A
O75533	Splicing factor 3B subunit 1	Nuclear	#N/A	#N/A	#N/A
O75534	Cold shock domain-containing protein E1	#N/A	#N/A	cytosol	plasma membrane
O75569	Interferon-inducible double-stranded RNA-dependent protein kinase activator A	Nuclear	#N/A	cytosol	#N/A
O75602	Sperm-associated antigen 6	Nuclear	#N/A	#N/A	#N/A
O75608	Acyl-protein thioesterase 1	Nuclear	#N/A	#N/A	plasma membrane
O75643	U5 small nuclear ribonucleoprotein 200 kDa helicase	Nuclear	#N/A	#N/A	#N/A
O75688	Protein phosphatase 1B	Nuclear	#N/A	cytosol	#N/A
O75694	Nuclear pore complex protein Nup155	Nuclear	#N/A	#N/A	#N/A
O75718	Cartilage-associated protein	#N/A	#N/A	cytosol	#N/A
O75746	Calcium-binding mitochondrial carrier protein Aralar1	#N/A	#N/A	#N/A	#N/A
O75781	Paralemmin-1	Nuclear	#N/A	#N/A	plasma membrane
O75821	Eukaryotic translation initiation factor 3 subunit G	Nuclear	#N/A	cytosol	#N/A
O75874	Isocitrate dehydrogenase [NADP] cytoplasmic	Nuclear	#N/A	cytosol	#N/A
O75915	PRA1 family protein 3	#N/A	#N/A	#N/A	plasma membrane
O75937	DnaJ homolog subfamily C member 8	Nuclear	#N/A	cytosol	#N/A
O75947	ATP synthase subunit d, mitochondrial	#N/A	#N/A	#N/A	#N/A
O75955	Flotillin-1	#N/A	#N/A	#N/A	plasma membrane
O75964	ATP synthase subunit g, mitochondrial	#N/A	#N/A	#N/A	#N/A
O75976	Carboxypeptidase D	Nuclear	#N/A	#N/A	plasma membrane
O76003	Glutaredoxin-3	Nuclear	#N/A	cytosol	#N/A
O76021	Ribosomal L1 domain-containing protein 1	Nuclear	#N/A	#N/A	#N/A
O76024	Wolframin	#N/A	#N/A	#N/A	#N/A
O76094	Signal recognition particle subunit SRP72	#N/A	#N/A	#N/A	#N/A
O94760	N(G),N(G)-dimethylarginine dimethylaminohydrolase 1	Nuclear	#N/A	cytosol	plasma membrane
O94766	Galactosylgalactosylxylosylprotein 3-beta-glucuronosyltransferase 3	#N/A	#N/A	#N/A	#N/A
O94776	Metastasis-associated protein MTA2	Nuclear	#N/A	#N/A	#N/A
O94811	Tubulin polymerization-promoting protein	Nuclear	#N/A	cytosol	#N/A
O94826	Mitochondrial import receptor subunit TOM70	#N/A	#N/A	#N/A	plasma membrane
O94832	Unconventional myosin-Id	#N/A	#N/A	cytosol	plasma membrane
O94874	E3 UFM1-protein ligase 1	Nuclear	#N/A	cytosol	#N/A
O94875	Sorbin and SH3 domain-containing protein 2	Nuclear	#N/A	#N/A	plasma membrane
O94901	SUN domain-containing protein 1	Nuclear	#N/A	#N/A	#N/A
O94903	Pyridoxal phosphate homeostasis protein	Nuclear	#N/A	cytosol	#N/A
O94905	Erlin-2	#N/A	#N/A	cytosol	plasma membrane
O94906	Pre-mRNA-processing factor 6	Nuclear	#N/A	#N/A	#N/A
O94919	Endonuclease domain-containing 1 protein	Nuclear	#N/A	#N/A	#N/A
O94979	Protein transport protein Sec31A	#N/A	#N/A	cytosol	#N/A
O95049	Tight junction protein ZO-3	Nuclear	#N/A	#N/A	plasma membrane
O95163	Elongator complex protein 1	Nuclear	#N/A	cytosol	#N/A
O95168	NADH dehydrogenase [ubiquinone] 1 beta subcomplex subunit 4	Nuclear	#N/A	#N/A	#N/A
O95171	Sciellin	Nuclear	#N/A	cytosol	plasma membrane
O95202	Mitochondrial proton/calcium exchanger protein	#N/A	#N/A	#N/A	#N/A
O95210	Starch-binding domain-containing protein 1	#N/A	#N/A	#N/A	plasma membrane
O95219	Sorting nexin-4	#N/A	#N/A	#N/A	plasma membrane
O95232	Luc7-like protein 3	Nuclear	#N/A	#N/A	#N/A
O95292	Vesicle-associated membrane protein-associated protein B/C	#N/A	#N/A	#N/A	plasma membrane
O95298	NADH dehydrogenase [ubiquinone] 1 subunit C2	#N/A	#N/A	#N/A	#N/A
O95302	Peptidyl-prolyl cis-trans isomerase FKBP9	#N/A	#N/A	#N/A	#N/A
O95336	6-phosphogluconolactonase	Nuclear	#N/A	cytosol	#N/A
O95340	Bifunctional 3'-phosphoadenosine 5'-phosphosulfate synthase 2	#N/A	#N/A	#N/A	#N/A
O95373	Importin-7	Nuclear	#N/A	cytosol	#N/A
O95394	Phosphoacetylglucosamine mutase	Nuclear	#N/A	cytosol	#N/A
O95396	Adenylyltransferase and sulfurtransferase MOCS3	#N/A	#N/A	cytosol	#N/A
O95400	CD2 antigen cytoplasmic tail-binding protein 2	Nuclear	#N/A	cytosol	#N/A
O95425	Supervillin	Nuclear	#N/A	cytosol	plasma membrane
O95433	Activator of 90 kDa heat shock protein ATPase homolog 1	#N/A	#N/A	cytosol	#N/A
O95479	GDH/6PGL endoplasmic bifunctional protein	#N/A	#N/A	#N/A	#N/A
O95571	Persulfide dioxygenase ETHE1, mitochondrial	Nuclear	#N/A	#N/A	#N/A
O95678	Keratin, type II cytoskeletal 75	#N/A	#N/A	cytosol	plasma membrane
O95721	Synaptosomal-associated protein 29	Nuclear	#N/A	cytosol	plasma membrane
O95747	Serine/threonine-protein kinase OSR1	#N/A	#N/A	cytosol	#N/A
O95758	Polypyrimidine tract-binding protein 3	Nuclear	#N/A	#N/A	#N/A
O95782	AP-2 complex subunit alpha-1	#N/A	#N/A	#N/A	plasma membrane
O95793	Double-stranded RNA-binding protein Staufen homolog 1	#N/A	#N/A	cytosol	plasma membrane
O95801	Tetratricopeptide repeat protein 4	Nuclear	#N/A	cytosol	#N/A
O95810	Caveolae-associated protein 2	Nuclear	#N/A	cytosol	plasma membrane
O95831	Apoptosis-inducing factor 1, mitochondrial	Nuclear	#N/A	cytosol	#N/A
O95833	Chloride intracellular channel protein 3	Nuclear	#N/A	#N/A	#N/A
O95834	Echinoderm microtubule-associated protein-like 2	#N/A	#N/A	#N/A	#N/A
O95837	Guanine nucleotide-binding protein subunit alpha-14	#N/A	#N/A	#N/A	plasma membrane
O95861	3'(2'),5'-bisphosphate nucleotidase 1	Nuclear	#N/A	#N/A	#N/A
O95865	N(G),N(G)-dimethylarginine dimethylaminohydrolase 2	#N/A	#N/A	#N/A	#N/A
O95870	Phosphatidylserine lipase ABHD16A	#N/A	#N/A	#N/A	#N/A
O95967	EGF-containing fibulin-like extracellular matrix protein 2	#N/A	Extracellular Matrix	#N/A	#N/A
O95989	Diphosphoinositol polyphosphate phosphohydrolase 1	Nuclear	#N/A	cytosol	#N/A
O95994	Anterior gradient protein 2 homolog	#N/A	#N/A	#N/A	#N/A
O95995	Dynein regulatory complex subunit 4	#N/A	#N/A	cytosol	plasma membrane
O96019	Actin-like protein 6A	Nuclear	#N/A	cytosol	plasma membrane
P00167	Cytochrome b5	#N/A	#N/A	cytosol	#N/A
P00325	All-trans-retinol dehydrogenase [NAD(+)] ADH1B	Nuclear	#N/A	cytosol	plasma membrane
P00326	Alcohol dehydrogenase 1C	Nuclear	#N/A	cytosol	plasma membrane
P00338	L-lactate dehydrogenase A chain	Nuclear	#N/A	cytosol	#N/A
P00352	Retinal dehydrogenase 1	#N/A	#N/A	cytosol	#N/A
P00367	Glutamate dehydrogenase 1, mitochondrial	#N/A	#N/A	#N/A	#N/A
P00387	NADH-cytochrome b5 reductase 3	#N/A	#N/A	cytosol	#N/A
P00390	Glutathione reductase, mitochondrial	#N/A	#N/A	cytosol	plasma membrane
P00403	Cytochrome c oxidase subunit 2	#N/A	#N/A	#N/A	#N/A
P00414	Cytochrome c oxidase subunit 3	#N/A	#N/A	#N/A	#N/A
P00450	Ceruloplasmin	#N/A	#N/A	#N/A	plasma membrane
P00491	Purine nucleoside phosphorylase	Nuclear	#N/A	cytosol	#N/A
P00492	Hypoxanthine-guanine phosphoribosyltransferase	Nuclear	#N/A	cytosol	#N/A
P00505	Aspartate aminotransferase, mitochondrial	#N/A	#N/A	#N/A	plasma membrane
P00533	Epidermal growth factor receptor	Nuclear	#N/A	#N/A	plasma membrane
P00558	Phosphoglycerate kinase 1	#N/A	#N/A	cytosol	#N/A
P00568	Adenylate kinase isoenzyme 1	#N/A	#N/A	cytosol	#N/A
P00751	Complement factor B	#N/A	#N/A	#N/A	plasma membrane
P00966	Argininosuccinate synthase	Nuclear	#N/A	cytosol	#N/A
P01009	Alpha-1-antitrypsin	#N/A	Extracellular Matrix	#N/A	#N/A
P01011	Alpha-1-antichymotrypsin	Nuclear	Extracellular Matrix	#N/A	#N/A
P01019	Angiotensinogen	#N/A	Extracellular Matrix	#N/A	#N/A
P01024	Complement C3	#N/A	#N/A	#N/A	plasma membrane
P01031	Complement C5	#N/A	#N/A	#N/A	plasma membrane
P01036	Cystatin-S	#N/A	#N/A	#N/A	#N/A
P01040	Cystatin-A	Nuclear	#N/A	cytosol	plasma membrane
P01111	GTPase NRas	#N/A	#N/A	#N/A	plasma membrane
P01780	Immunoglobulin heavy variable 3-7	#N/A	#N/A	#N/A	plasma membrane
P01833	Polymeric immunoglobulin receptor	#N/A	#N/A	#N/A	plasma membrane
P01834	Immunoglobulin kappa constant	#N/A	#N/A	#N/A	plasma membrane
P01857	Immunoglobulin heavy constant gamma 1	#N/A	#N/A	#N/A	plasma membrane
P01860	Immunoglobulin heavy constant gamma 3	#N/A	#N/A	#N/A	plasma membrane
P01871	Immunoglobulin heavy constant mu	#N/A	#N/A	#N/A	plasma membrane
P01876	Immunoglobulin heavy constant alpha 1	#N/A	#N/A	#N/A	plasma membrane
P01877	Immunoglobulin heavy constant alpha 2	#N/A	#N/A	#N/A	plasma membrane
P01891	HLA class I histocompatibility antigen, A-68 alpha chain	#N/A	#N/A	#N/A	#N/A
P01903	Ig-like domain-containing protein;HLA class II histocompatibility antigen, DR alpha chain	#N/A	#N/A	#N/A	plasma membrane
P01920	HLA class II histocompatibility antigen, DQ beta 1 chain	#N/A	#N/A	#N/A	plasma membrane
P02008	Hemoglobin subunit zeta	Nuclear	#N/A	cytosol	#N/A
P02100	Hemoglobin subunit epsilon	#N/A	#N/A	cytosol	#N/A
P02452	Collagen alpha-1(I) chain	#N/A	Extracellular Matrix	#N/A	#N/A
P02458	Collagen alpha-1(II) chain	Nuclear	Extracellular Matrix	#N/A	#N/A
P02461	Collagen alpha-1(III) chain	#N/A	Extracellular Matrix	#N/A	#N/A
P02462	Collagen alpha-1(IV) chain	#N/A	Extracellular Matrix	#N/A	#N/A
P02533	Keratin, type I cytoskeletal 14	Nuclear	#N/A	#N/A	#N/A
P02545	Prelamin-A/C	Nuclear	#N/A	cytosol	#N/A
P02647	Apolipoprotein A-I	#N/A	Extracellular Matrix	cytosol	#N/A
P02649	Apolipoprotein E	Nuclear	Extracellular Matrix	#N/A	#N/A
P02652	Apolipoprotein A-II	#N/A	#N/A	#N/A	#N/A
P02743	Serum amyloid P-component	Nuclear	Extracellular Matrix	#N/A	#N/A
P02751	Fibronectin	#N/A	Extracellular Matrix	#N/A	plasma membrane
P02765	Alpha-2-HS-glycoprotein	#N/A	Extracellular Matrix	#N/A	#N/A
P02771	Alpha-fetoprotein	#N/A	#N/A	cytosol	#N/A
P02774	Vitamin D-binding protein	#N/A	#N/A	#N/A	#N/A
P02790	Hemopexin	#N/A	Extracellular Matrix	#N/A	#N/A
P02792	Ferritin light chain	#N/A	#N/A	cytosol	#N/A
P02794	Ferritin heavy chain	Nuclear	#N/A	#N/A	#N/A
P03905	NADH-ubiquinone oxidoreductase chain 4	#N/A	#N/A	#N/A	#N/A
P04004	Vitronectin	#N/A	Extracellular Matrix	#N/A	plasma membrane
P04066	Tissue alpha-L-fucosidase	#N/A	#N/A	#N/A	#N/A
P04075	Fructose-bisphosphate aldolase A	Nuclear	#N/A	cytosol	#N/A
P04080	Cystatin-B	Nuclear	Extracellular Matrix	cytosol	#N/A
P04083	Annexin A1	Nuclear	Extracellular Matrix	cytosol	plasma membrane
P04114	Apolipoprotein B-100	#N/A	#N/A	cytosol	#N/A
P04179	Superoxide dismutase [Mn], mitochondrial	#N/A	#N/A	#N/A	#N/A
P04196	Histidine-rich glycoprotein	#N/A	Extracellular Matrix	#N/A	#N/A
P04217	Alpha-1B-glycoprotein	#N/A	Extracellular Matrix	#N/A	#N/A
P04259	Keratin, type II cytoskeletal 6B	#N/A	#N/A	#N/A	#N/A
P04275	von Willebrand factor	#N/A	Extracellular Matrix	#N/A	#N/A
P04279	Semenogelin-1	Nuclear	#N/A	#N/A	#N/A
P04424	Argininosuccinate lyase	#N/A	#N/A	cytosol	#N/A
P04626	Receptor tyrosine-protein kinase erbB-2	Nuclear	#N/A	cytosol	plasma membrane
P04632	Calpain small subunit 1	Nuclear	#N/A	cytosol	plasma membrane
P04843	Dolichyl-diphosphooligosaccharide--protein glycosyltransferase subunit 1	#N/A	#N/A	cytosol	#N/A
P04844	Dolichyl-diphosphooligosaccharide--protein glycosyltransferase subunit 2	Nuclear	#N/A	#N/A	#N/A
P04899	Guanine nucleotide-binding protein G(i) subunit alpha-2	Nuclear	#N/A	cytosol	plasma membrane
P04908	Histone H2A type 1-B/E;Histone H2A type 3;Histone H2A type 1-C	Nuclear	#N/A	#N/A	#N/A
P05023	Sodium/potassium-transporting ATPase subunit alpha-1	#N/A	#N/A	#N/A	plasma membrane
P05026	Sodium/potassium-transporting ATPase subunit beta-1	#N/A	#N/A	#N/A	plasma membrane
P05089	Arginase-1	Nuclear	#N/A	cytosol	#N/A
P05091	Aldehyde dehydrogenase, mitochondrial	#N/A	#N/A	#N/A	#N/A
P05109	Protein S100-A8	Nuclear	Extracellular Matrix	cytosol	plasma membrane
P05141	ADP/ATP translocase 2	Nuclear	#N/A	#N/A	plasma membrane
P05164	Myeloperoxidase	Nuclear	#N/A	#N/A	#N/A
P05166	Propionyl-CoA carboxylase beta chain, mitochondrial	#N/A	#N/A	#N/A	#N/A
P05198	Eukaryotic translation initiation factor 2 subunit 1	Nuclear	#N/A	cytosol	#N/A
P05362	Intercellular adhesion molecule 1	#N/A	Extracellular Matrix	cytosol	plasma membrane
P05387	60S acidic ribosomal protein P2	Nuclear	#N/A	cytosol	#N/A
P05388	60S acidic ribosomal protein P0	Nuclear	#N/A	cytosol	#N/A
P05452	Tetranectin	Nuclear	Extracellular Matrix	#N/A	#N/A
P05455	Lupus La protein	Nuclear	#N/A	#N/A	#N/A
P05546	Heparin cofactor 2	#N/A	#N/A	#N/A	#N/A
P05556	Integrin beta-1	#N/A	#N/A	#N/A	plasma membrane
P05783	Keratin, type I cytoskeletal 18	Nuclear	#N/A	cytosol	#N/A
P05787	Keratin, type II cytoskeletal 8	Nuclear	#N/A	#N/A	#N/A
P05997	Collagen alpha-2(V) chain	#N/A	Extracellular Matrix	#N/A	#N/A
P06132	Uroporphyrinogen decarboxylase	Nuclear	#N/A	cytosol	#N/A
P06576	ATP synthase subunit beta, mitochondrial	Nuclear	#N/A	#N/A	plasma membrane
P06702	Protein S100-A9	Nuclear	Extracellular Matrix	cytosol	plasma membrane
P06703	Protein S100-A6	Nuclear	Extracellular Matrix	cytosol	plasma membrane
P06727	Apolipoprotein A-IV	#N/A	Extracellular Matrix	#N/A	#N/A
P06730	Eukaryotic translation initiation factor 4E	Nuclear	#N/A	cytosol	#N/A
P06733	Alpha-enolase	Nuclear	#N/A	cytosol	plasma membrane
P06737	Glycogen phosphorylase, liver form	#N/A	#N/A	cytosol	plasma membrane
P06744	Glucose-6-phosphate isomerase	Nuclear	#N/A	cytosol	plasma membrane
P06748	Nucleophosmin	Nuclear	#N/A	#N/A	#N/A
P06753	Tropomyosin alpha-3 chain	#N/A	#N/A	cytosol	#N/A
P06756	Integrin alpha-V	#N/A	#N/A	cytosol	plasma membrane
P07099	Epoxide hydrolase 1	#N/A	#N/A	#N/A	#N/A
P07108	Acyl-CoA-binding protein	#N/A	#N/A	#N/A	#N/A
P07195	L-lactate dehydrogenase B chain	#N/A	#N/A	cytosol	#N/A
P07203	Glutathione peroxidase 1	Nuclear	#N/A	cytosol	#N/A
P07237	Protein disulfide-isomerase	#N/A	#N/A	cytosol	plasma membrane
P07305	Histone H1.0	Nuclear	#N/A	#N/A	#N/A
P07311	Acylphosphatase-1	Nuclear	#N/A	cytosol	#N/A
P07339	Cathepsin D	#N/A	Extracellular Matrix	#N/A	#N/A
P07355	Annexin A2	Nuclear	Extracellular Matrix	cytosol	plasma membrane
P07384	Calpain-1 catalytic subunit	#N/A	#N/A	cytosol	plasma membrane
P07437	Tubulin beta chain	Nuclear	#N/A	#N/A	#N/A
P07477	Trypsin-1	#N/A	Extracellular Matrix	#N/A	#N/A
P07585	Decorin	#N/A	Extracellular Matrix	#N/A	#N/A
P07686	Beta-hexosaminidase subunit beta	#N/A	#N/A	#N/A	#N/A
P07741	Adenine phosphoribosyltransferase	Nuclear	#N/A	cytosol	#N/A
P07814	Bifunctional glutamate/proline--tRNA ligase	#N/A	#N/A	cytosol	plasma membrane
P07858	Cathepsin B	Nuclear	Extracellular Matrix	#N/A	plasma membrane
P07902	Galactose-1-phosphate uridylyltransferase	#N/A	#N/A	cytosol	#N/A
P07910	Heterogeneous nuclear ribonucleoproteins C1/C2	Nuclear	#N/A	cytosol	#N/A
P07942	Laminin subunit beta-1	#N/A	Extracellular Matrix	#N/A	#N/A
P07948	Tyrosine-protein kinase Lyn	Nuclear	#N/A	#N/A	plasma membrane
P07951	Tropomyosin beta chain	#N/A	#N/A	#N/A	#N/A
P07954	Fumarate hydratase, mitochondrial	Nuclear	#N/A	cytosol	#N/A
P07996	Thrombospondin-1	#N/A	Extracellular Matrix	#N/A	plasma membrane
P08123	Collagen alpha-2(I) chain	#N/A	Extracellular Matrix	#N/A	#N/A
P08133	Annexin A6	#N/A	Extracellular Matrix	cytosol	#N/A
P08195	4F2 cell-surface antigen heavy chain	Nuclear	#N/A	#N/A	plasma membrane
P08237	ATP-dependent 6-phosphofructokinase, muscle type	Nuclear	#N/A	cytosol	plasma membrane
P08240	Signal recognition particle receptor subunit alpha	#N/A	#N/A	#N/A	#N/A
P08263	Glutathione S-transferase A1	#N/A	#N/A	cytosol	#N/A
P08294	Extracellular superoxide dismutase [Cu-Zn]	Nuclear	Extracellular Matrix	#N/A	#N/A
P08559	Pyruvate dehydrogenase E1 component subunit alpha, somatic form, mitochondrial	Nuclear	#N/A	#N/A	#N/A
P08572	Collagen alpha-2(IV) chain	#N/A	Extracellular Matrix	#N/A	#N/A
P08574	Cytochrome c1, heme protein, mitochondrial	Nuclear	#N/A	#N/A	#N/A
P08579	U2 small nuclear ribonucleoprotein B''	Nuclear	#N/A	cytosol	#N/A
P08603	Complement factor H	#N/A	#N/A	#N/A	#N/A
P08621	U1 small nuclear ribonucleoprotein 70 kDa	Nuclear	#N/A	#N/A	#N/A
P08648	Integrin alpha-5	#N/A	#N/A	#N/A	plasma membrane
P08670	Vimentin	Nuclear	#N/A	cytosol	plasma membrane
P08708	40S ribosomal protein S17	Nuclear	#N/A	cytosol	#N/A
P08727	Keratin, type I cytoskeletal 19	#N/A	#N/A	#N/A	plasma membrane
P08729	Keratin, type II cytoskeletal 7	Nuclear	#N/A	cytosol	#N/A
P08754	Guanine nucleotide-binding protein G(i) subunit alpha	Nuclear	#N/A	#N/A	plasma membrane
P08758	Annexin A5	Nuclear	Extracellular Matrix	#N/A	plasma membrane
P08779	Keratin, type I cytoskeletal 16	Nuclear	#N/A	#N/A	#N/A
P08842	Steryl-sulfatase	#N/A	#N/A	#N/A	plasma membrane
P08865	40S ribosomal protein SA	Nuclear	#N/A	cytosol	plasma membrane
P09012	U1 small nuclear ribonucleoprotein A	Nuclear	#N/A	#N/A	#N/A
P09104	Gamma-enolase	#N/A	#N/A	cytosol	plasma membrane
P09110	3-ketoacyl-CoA thiolase, peroxisomal	#N/A	#N/A	#N/A	#N/A
P09210	Glutathione S-transferase A2	#N/A	#N/A	cytosol	#N/A
P09211	Glutathione S-transferase P	Nuclear	#N/A	cytosol	#N/A
P09382	Galectin-1	Nuclear	Extracellular Matrix	cytosol	#N/A
P09417	Dihydropteridine reductase	#N/A	#N/A	#N/A	#N/A
P09429	High mobility group protein B1	Nuclear	#N/A	#N/A	plasma membrane
P09467	Fructose-1,6-bisphosphatase 1	Nuclear	#N/A	cytosol	#N/A
P09493	Tropomyosin alpha-1 chain	#N/A	#N/A	cytosol	plasma membrane
P09496	Clathrin light chain A	#N/A	#N/A	#N/A	plasma membrane
P09497	Clathrin light chain B	#N/A	#N/A	cytosol	plasma membrane
P09525	Annexin A4	Nuclear	Extracellular Matrix	cytosol	plasma membrane
P09543	2',3'-cyclic-nucleotide 3'-phosphodiesterase	#N/A	#N/A	#N/A	plasma membrane
P09619	Platelet-derived growth factor receptor beta	Nuclear	#N/A	#N/A	plasma membrane
P09622	Dihydrolipoyl dehydrogenase, mitochondrial	Nuclear	#N/A	#N/A	#N/A
P09651	Heterogeneous nuclear ribonucleoprotein A1	Nuclear	#N/A	#N/A	#N/A
P09661	U2 small nuclear ribonucleoprotein A'	Nuclear	#N/A	#N/A	#N/A
P09669	Cytochrome c oxidase subunit 6C	#N/A	#N/A	#N/A	#N/A
P09758	Tumor-associated calcium signal transducer 2	Nuclear	#N/A	cytosol	plasma membrane
P09871	Complement C1s subcomponent	Nuclear	#N/A	cytosol	#N/A
P09874	Poly [ADP-ribose] polymerase 1	Nuclear	#N/A	#N/A	#N/A
P09960	Leukotriene A-4 hydrolase	Nuclear	#N/A	cytosol	#N/A
P09972	Fructose-bisphosphate aldolase C	Nuclear	#N/A	cytosol	#N/A
P0C0S5	Histone H2A.Z;Histone H2A.V	Nuclear	#N/A	#N/A	#N/A
P0C0S8	Histone H2A type 1;Histone H2A type 1-D;Histone H2A type 2-C;Histone H2A type 2-A;Histone H2A type 1-H;Histone H2A type 1-J;Histone H2A.J	Nuclear	#N/A	#N/A	#N/A
P0CG12	Decreased expression in renal and prostate cancer protein	Nuclear	#N/A	#N/A	#N/A
P0CG38	POTE ankyrin domain family member I	#N/A	#N/A	#N/A	#N/A
P0CG47	Polyubiquitin-B;Polyubiquitin-C;Ubiquitin-40S ribosomal protein S27a;Ubiquitin-60S ribosomal protein L40	Nuclear	#N/A	#N/A	#N/A
P0DMV8	Heat shock 70 kDa protein 1A;Heat shock 70 kDa protein 1B	Nuclear	#N/A	cytosol	plasma membrane
P0DN76	Splicing factor U2AF 35 kDa subunit-like protein;Splicing factor U2AF 35 kDa subunit	#N/A	#N/A	#N/A	#N/A
P0DOY2	Immunoglobulin lambda constant 2;Immunoglobulin lambda constant 3	#N/A	#N/A	#N/A	plasma membrane
P0DP02	Immunoglobulin heavy variable 3-33;Immunoglobulin heavy variable 3-30-3	#N/A	#N/A	#N/A	plasma membrane
P0DP23	Calmodulin-1;Calmodulin-2;Calmodulin-3	Nuclear	#N/A	cytosol	plasma membrane
P0DPH7	Tubulin alpha-3C chain;Tubulin alpha-3D chain	Nuclear	#N/A	#N/A	#N/A
P0DPI2	Glutamine amidotransferase-like class 1 domain-containing protein 3B, mitochondrial;Glutamine amidotransferase-like class 1 domain-containing protein 3A, mitochondrial	#N/A	#N/A	#N/A	#N/A
P10153	Non-secretory ribonuclease	#N/A	#N/A	#N/A	#N/A
P10155	60 kDa SS-A/Ro ribonucleoprotein	Nuclear	#N/A	cytosol	#N/A
P10253	Lysosomal alpha-glucosidase	#N/A	#N/A	#N/A	#N/A
P10301	Ras-related protein R-Ras	#N/A	#N/A	#N/A	plasma membrane
P10412	Histone H1.4	Nuclear	#N/A	#N/A	#N/A
P10515	Dihydrolipoyllysine-residue acetyltransferase component of pyruvate dehydrogenase complex, mitochondrial	#N/A	#N/A	#N/A	#N/A
P10599	Thioredoxin	Nuclear	#N/A	cytosol	#N/A
P10606	Cytochrome c oxidase subunit 5B, mitochondrial	#N/A	#N/A	#N/A	#N/A
P10644	cAMP-dependent protein kinase type I-alpha regulatory subunit	#N/A	#N/A	cytosol	plasma membrane
P10746	Uroporphyrinogen-III synthase	Nuclear	#N/A	cytosol	#N/A
P10768	S-formylglutathione hydrolase	Nuclear	#N/A	cytosol	#N/A
P10809	60 kDa heat shock protein, mitochondrial	#N/A	#N/A	cytosol	plasma membrane
P10909	Clusterin	Nuclear	Extracellular Matrix	cytosol	#N/A
P11021	Endoplasmic reticulum chaperone BiP	Nuclear	#N/A	cytosol	plasma membrane
P11047	Laminin subunit gamma-1	#N/A	Extracellular Matrix	#N/A	plasma membrane
P11137	Microtubule-associated protein 2	#N/A	#N/A	cytosol	plasma membrane
P11142	Heat shock cognate 71 kDa protein	Nuclear	#N/A	cytosol	plasma membrane
P11166	Solute carrier family 2, facilitated glucose transporter member 1	Nuclear	#N/A	cytosol	plasma membrane
P11169	Solute carrier family 2, facilitated glucose transporter member 3;Solute carrier family 2, facilitated glucose transporter member 14	#N/A	#N/A	#N/A	plasma membrane
P11172	Uridine 5'-monophosphate synthase	Nuclear	#N/A	cytosol	#N/A
P11177	Pyruvate dehydrogenase E1 component subunit beta, mitochondrial	Nuclear	#N/A	#N/A	#N/A
P11182	Lipoamide acyltransferase component of branched-chain alpha-keto acid dehydrogenase complex, mitochondrial	#N/A	#N/A	cytosol	#N/A
P11216	Glycogen phosphorylase, brain form	#N/A	#N/A	cytosol	#N/A
P11233	Ras-related protein Ral-A	#N/A	#N/A	#N/A	plasma membrane
P11234	Ras-related protein Ral-B	#N/A	#N/A	#N/A	plasma membrane
P11279	Lysosome-associated membrane glycoprotein 1	#N/A	#N/A	cytosol	plasma membrane
P11310	Medium-chain specific acyl-CoA dehydrogenase, mitochondrial	Nuclear	#N/A	#N/A	#N/A
P11387	DNA topoisomerase 1	Nuclear	#N/A	#N/A	#N/A
P11413	Glucose-6-phosphate 1-dehydrogenase	Nuclear	#N/A	cytosol	plasma membrane
P11441	Ubiquitin-like protein 4A	Nuclear	#N/A	cytosol	#N/A
P11498	Pyruvate carboxylase, mitochondrial	#N/A	#N/A	#N/A	#N/A
P11586	C-1-tetrahydrofolate synthase, cytoplasmic	#N/A	#N/A	cytosol	#N/A
P11678	Eosinophil peroxidase	#N/A	#N/A	#N/A	#N/A
P11766	Alcohol dehydrogenase class-3	#N/A	#N/A	cytosol	#N/A
P11908	Ribose-phosphate pyrophosphokinase 2	#N/A	#N/A	#N/A	#N/A
P11940	Polyadenylate-binding protein 1	Nuclear	#N/A	cytosol	#N/A
P12004	Proliferating cell nuclear antigen	Nuclear	#N/A	#N/A	#N/A
P12035	Keratin, type II cytoskeletal 3	#N/A	#N/A	#N/A	#N/A
P12081	Histidine--tRNA ligase, cytoplasmic	#N/A	#N/A	cytosol	#N/A
P12109	Collagen alpha-1(VI) chain	#N/A	Extracellular Matrix	cytosol	plasma membrane
P12110	Collagen alpha-2(VI) chain	#N/A	Extracellular Matrix	cytosol	plasma membrane
P12111	Collagen alpha-3(VI) chain	#N/A	Extracellular Matrix	#N/A	plasma membrane
P12236	ADP/ATP translocase 3	Nuclear	#N/A	#N/A	#N/A
P12268	Inosine-5'-monophosphate dehydrogenase 2	Nuclear	#N/A	cytosol	#N/A
P12270	Nucleoprotein TPR	Nuclear	#N/A	#N/A	#N/A
P12277	Creatine kinase B-type	Nuclear	#N/A	cytosol	#N/A
P12429	Annexin A3	#N/A	#N/A	#N/A	plasma membrane
P12694	2-oxoisovalerate dehydrogenase subunit alpha, mitochondrial	#N/A	#N/A	#N/A	#N/A
P12724	Eosinophil cationic protein	#N/A	#N/A	#N/A	#N/A
P12814	Alpha-actinin-1	Nuclear	#N/A	#N/A	plasma membrane
P12821	Angiotensin-converting enzyme	#N/A	#N/A	#N/A	plasma membrane
P12830	Cadherin-1	#N/A	#N/A	#N/A	plasma membrane
P12931	Proto-oncogene tyrosine-protein kinase Src	Nuclear	#N/A	cytosol	plasma membrane
P12955	Xaa-Pro dipeptidase	Nuclear	#N/A	#N/A	#N/A
P12956	X-ray repair cross-complementing protein 6	Nuclear	#N/A	#N/A	#N/A
P13010	X-ray repair cross-complementing protein 5	Nuclear	#N/A	#N/A	plasma membrane
P13073	Cytochrome c oxidase subunit 4 isoform 1, mitochondrial	Nuclear	#N/A	cytosol	#N/A
P13489	Ribonuclease inhibitor	Nuclear	#N/A	cytosol	#N/A
P13591	Neural cell adhesion molecule 1	#N/A	Extracellular Matrix	cytosol	plasma membrane
P13611	Versican core protein	#N/A	Extracellular Matrix	#N/A	#N/A
P13639	Elongation factor 2	Nuclear	#N/A	cytosol	plasma membrane
P13646	Keratin, type I cytoskeletal 13	Nuclear	#N/A	#N/A	#N/A
P13647	Keratin, type II cytoskeletal 5	Nuclear	#N/A	#N/A	#N/A
P13667	Protein disulfide-isomerase A4	#N/A	#N/A	#N/A	#N/A
P13674	Prolyl 4-hydroxylase subunit alpha-1	#N/A	#N/A	#N/A	#N/A
P13716	Delta-aminolevulinic acid dehydratase	Nuclear	#N/A	cytosol	#N/A
P13747	HLA class I histocompatibility antigen, alpha chain E	#N/A	#N/A	#N/A	plasma membrane
P13796	Plastin-2	#N/A	#N/A	cytosol	plasma membrane
P13797	Plastin-3	#N/A	#N/A	cytosol	plasma membrane
P13798	Acylamino-acid-releasing enzyme	Nuclear	#N/A	cytosol	#N/A
P13804	Electron transfer flavoprotein subunit alpha, mitochondrial	#N/A	#N/A	#N/A	#N/A
P13807	Glycogen [starch] synthase, muscle	#N/A	#N/A	cytosol	#N/A
P13861	cAMP-dependent protein kinase type II-alpha regulatory subunit	#N/A	#N/A	#N/A	plasma membrane
P14174	Macrophage migration inhibitory factor	Nuclear	#N/A	cytosol	plasma membrane
P14209	CD99 antigen	#N/A	#N/A	#N/A	plasma membrane
P14314	Glucosidase 2 subunit beta	#N/A	#N/A	#N/A	#N/A
P14324	Farnesyl pyrophosphate synthase	Nuclear	#N/A	cytosol	#N/A
P14406	Cytochrome c oxidase subunit 7A2, mitochondrial	#N/A	#N/A	#N/A	plasma membrane
P14543	Nidogen-1	#N/A	Extracellular Matrix	#N/A	plasma membrane
P14550	Aldo-keto reductase family 1 member A1	Nuclear	#N/A	cytosol	plasma membrane
P14618	Pyruvate kinase PKM	Nuclear	Extracellular Matrix	cytosol	#N/A
P14625	Endoplasmin	Nuclear	Extracellular Matrix	cytosol	plasma membrane
P14678	Small nuclear ribonucleoprotein-associated proteins B and B';Small nuclear ribonucleoprotein-associated protein N	Nuclear	#N/A	cytosol	#N/A
P14854	Cytochrome c oxidase subunit 6B1	#N/A	#N/A	#N/A	#N/A
P14866	Heterogeneous nuclear ribonucleoprotein L	Nuclear	#N/A	#N/A	#N/A
P14868	Aspartate--tRNA ligase, cytoplasmic	#N/A	#N/A	cytosol	#N/A
P14923	Junction plakoglobin	Nuclear	#N/A	cytosol	plasma membrane
P14927	Cytochrome b-c1 complex subunit 7	Nuclear	#N/A	#N/A	#N/A
P15121	Aldo-keto reductase family 1 member B1	Nuclear	#N/A	cytosol	#N/A
P15153	Ras-related C3 botulinum toxin substrate 2	Nuclear	#N/A	cytosol	plasma membrane
P15170	Eukaryotic peptide chain release factor GTP-binding subunit ERF3A	#N/A	#N/A	cytosol	#N/A
P15289	Arylsulfatase A	#N/A	#N/A	#N/A	#N/A
P15311	Ezrin	Nuclear	#N/A	cytosol	plasma membrane
P15313	V-type proton ATPase subunit B, kidney isoform	Nuclear	#N/A	#N/A	plasma membrane
P15428	15-hydroxyprostaglandin dehydrogenase [NAD(+)]	Nuclear	#N/A	cytosol	plasma membrane
P15502	Elastin	#N/A	Extracellular Matrix	#N/A	plasma membrane
P15531	Nucleoside diphosphate kinase A	Nuclear	#N/A	cytosol	plasma membrane
P15559	NAD(P)H dehydrogenase [quinone] 1	#N/A	#N/A	cytosol	#N/A
P15586	N-acetylglucosamine-6-sulfatase	#N/A	#N/A	#N/A	#N/A
P15735	Phosphorylase b kinase gamma catalytic chain, liver/testis isoform	#N/A	#N/A	cytosol	#N/A
P15880	40S ribosomal protein S2	Nuclear	#N/A	cytosol	#N/A
P15924	Desmoplakin	Nuclear	#N/A	#N/A	plasma membrane
P16050	Arachidonate 15-lipoxygenase	#N/A	#N/A	cytosol	plasma membrane
P16083	Ribosyldihydronicotinamide dehydrogenase [quinone]	Nuclear	#N/A	cytosol	#N/A
P16144	Integrin beta-4	Nuclear	Extracellular Matrix	#N/A	plasma membrane
P16152	Carbonyl reductase [NADPH] 1	Nuclear	#N/A	cytosol	#N/A
P16219	Short-chain specific acyl-CoA dehydrogenase, mitochondrial	Nuclear	#N/A	#N/A	#N/A
P16220	Cyclic AMP-responsive element-binding protein 1	Nuclear	#N/A	#N/A	#N/A
P16284	Platelet endothelial cell adhesion molecule	Nuclear	#N/A	#N/A	plasma membrane
P16401	Histone H1.5	Nuclear	#N/A	#N/A	#N/A
P16435	NADPH--cytochrome P450 reductase	Nuclear	#N/A	cytosol	#N/A
P16452	Erythrocyte membrane protein band 4.2	#N/A	#N/A	#N/A	plasma membrane
P16615	Sarcoplasmic/endoplasmic reticulum calcium ATPase 2	#N/A	#N/A	#N/A	plasma membrane
P16930	Fumarylacetoacetase	Nuclear	#N/A	cytosol	#N/A
P16949	Stathmin	Nuclear	#N/A	cytosol	#N/A
P16989	Y-box-binding protein 3	Nuclear	#N/A	cytosol	#N/A
P17066	Heat shock 70 kDa protein 6	Nuclear	#N/A	cytosol	plasma membrane
P17152	Transmembrane protein 11, mitochondrial	#N/A	#N/A	#N/A	plasma membrane
P17174	Aspartate aminotransferase, cytoplasmic	Nuclear	#N/A	cytosol	#N/A
P17301	Integrin alpha-2	Nuclear	#N/A	cytosol	plasma membrane
P17480	Nucleolar transcription factor 1	Nuclear	#N/A	#N/A	#N/A
P17612	cAMP-dependent protein kinase catalytic subunit alpha	Nuclear	#N/A	cytosol	plasma membrane
P17655	Calpain-2 catalytic subunit	Nuclear	#N/A	cytosol	plasma membrane
P17661	Desmin	Nuclear	#N/A	#N/A	plasma membrane
P17812	CTP synthase 1	#N/A	#N/A	cytosol	#N/A
P17844	Probable ATP-dependent RNA helicase DDX5	Nuclear	#N/A	#N/A	#N/A
P17858	ATP-dependent 6-phosphofructokinase, liver type	#N/A	#N/A	cytosol	#N/A
P17931	Galectin-3	Nuclear	Extracellular Matrix	cytosol	plasma membrane
P17980	26S proteasome regulatory subunit 6A	Nuclear	#N/A	cytosol	#N/A
P17987	T-complex protein 1 subunit alpha	#N/A	#N/A	cytosol	#N/A
P18031	Tyrosine-protein phosphatase non-receptor type 1	#N/A	#N/A	#N/A	plasma membrane
P18077	60S ribosomal protein L35a	#N/A	#N/A	cytosol	#N/A
P18124	60S ribosomal protein L7	Nuclear	#N/A	cytosol	#N/A
P18206	Vinculin	#N/A	#N/A	#N/A	plasma membrane
P18583	Protein SON	Nuclear	#N/A	#N/A	#N/A
P18621	60S ribosomal protein L17	Nuclear	#N/A	cytosol	#N/A
P18669	Phosphoglycerate mutase 1	Nuclear	#N/A	cytosol	#N/A
P18754	Regulator of chromosome condensation	Nuclear	#N/A	#N/A	#N/A
P18887	DNA repair protein XRCC1	Nuclear	#N/A	#N/A	#N/A
P19012	Keratin, type I cytoskeletal 15	Nuclear	#N/A	#N/A	#N/A
P19013	Keratin, type II cytoskeletal 4	Nuclear	#N/A	#N/A	#N/A
P19105	Myosin regulatory light chain 12B;Myosin regulatory light chain 12A	#N/A	#N/A	#N/A	#N/A
P19338	Nucleolin	Nuclear	#N/A	#N/A	#N/A
P19367	Hexokinase-1	#N/A	#N/A	cytosol	#N/A
P19387	DNA-directed RNA polymerase II subunit RPB3	Nuclear	#N/A	cytosol	#N/A
P19388	DNA-directed RNA polymerases I, II, and III subunit RPABC1	Nuclear	#N/A	#N/A	#N/A
P19404	NADH dehydrogenase [ubiquinone] flavoprotein 2, mitochondrial	Nuclear	#N/A	cytosol	#N/A
P19525	Interferon-induced, double-stranded RNA-activated protein kinase	Nuclear	#N/A	cytosol	#N/A
P19623	Spermidine synthase	Nuclear	#N/A	cytosol	#N/A
P19652	Alpha-1-acid glycoprotein 2	#N/A	Extracellular Matrix	#N/A	#N/A
P19784	Casein kinase II subunit alpha'	Nuclear	#N/A	cytosol	plasma membrane
P19823	Inter-alpha-trypsin inhibitor heavy chain H2	#N/A	Extracellular Matrix	#N/A	#N/A
P19827	Inter-alpha-trypsin inhibitor heavy chain H1	#N/A	Extracellular Matrix	#N/A	#N/A
P19838	Nuclear factor NF-kappa-B p105 subunit	Nuclear	#N/A	cytosol	#N/A
P19971	Thymidine phosphorylase	Nuclear	#N/A	cytosol	#N/A
P20020	Plasma membrane calcium-transporting ATPase 1	Nuclear	#N/A	#N/A	plasma membrane
P20073	Annexin A7	Nuclear	Extracellular Matrix	#N/A	#N/A
P20339	Ras-related protein Rab-5A	Nuclear	#N/A	cytosol	plasma membrane
P20340	Ras-related protein Rab-6A	#N/A	#N/A	cytosol	#N/A
P20618	Proteasome subunit beta type-1	Nuclear	#N/A	#N/A	#N/A
P20674	Cytochrome c oxidase subunit 5A, mitochondrial	#N/A	#N/A	#N/A	#N/A
P20700	Lamin-B1	Nuclear	#N/A	#N/A	#N/A
P20774	Mimecan	#N/A	Extracellular Matrix	#N/A	#N/A
P20810	Calpastatin	#N/A	#N/A	cytosol	plasma membrane
P20908	Collagen alpha-1(V) chain	#N/A	Extracellular Matrix	#N/A	#N/A
P20962	Parathymosin	Nuclear	#N/A	#N/A	#N/A
P21281	V-type proton ATPase subunit B, brain isoform	#N/A	#N/A	cytosol	plasma membrane
P21291	Cysteine and glycine-rich protein 1	Nuclear	#N/A	#N/A	#N/A
P21333	Filamin-A	Nuclear	#N/A	cytosol	plasma membrane
P21397	Amine oxidase [flavin-containing] A	#N/A	#N/A	cytosol	#N/A
P21399	Cytoplasmic aconitate hydratase	#N/A	#N/A	cytosol	#N/A
P21796	Voltage-dependent anion-selective channel protein 1	Nuclear	#N/A	#N/A	plasma membrane
P21810	Biglycan	#N/A	Extracellular Matrix	#N/A	plasma membrane
P21912	Succinate dehydrogenase [ubiquinone] iron-sulfur subunit, mitochondrial	Nuclear	#N/A	#N/A	plasma membrane
P21964	Catechol O-methyltransferase	#N/A	#N/A	cytosol	plasma membrane
P21980	Protein-glutamine gamma-glutamyltransferase 2	Nuclear	Extracellular Matrix	cytosol	plasma membrane
P22033	Methylmalonyl-CoA mutase, mitochondrial	#N/A	#N/A	cytosol	#N/A
P22059	Oxysterol-binding protein 1	Nuclear	#N/A	cytosol	plasma membrane
P22061	Protein-L-isoaspartate(D-aspartate) O-methyltransferase	#N/A	#N/A	cytosol	#N/A
P22087	rRNA 2'-O-methyltransferase fibrillarin	Nuclear	#N/A	#N/A	#N/A
P22102	Trifunctional purine biosynthetic protein adenosine-3	#N/A	#N/A	cytosol	#N/A
P22105	Tenascin-X	#N/A	Extracellular Matrix	#N/A	#N/A
P22234	Multifunctional protein ADE2	#N/A	#N/A	cytosol	#N/A
P22314	Ubiquitin-like modifier-activating enzyme 1	Nuclear	#N/A	#N/A	#N/A
P22570	NADPH:adrenodoxin oxidoreductase, mitochondrial	#N/A	#N/A	#N/A	#N/A
P22626	Heterogeneous nuclear ribonucleoproteins A2/B1	Nuclear	#N/A	#N/A	#N/A
P22695	Cytochrome b-c1 complex subunit 2, mitochondrial	Nuclear	#N/A	#N/A	#N/A
P22735	Protein-glutamine gamma-glutamyltransferase K	#N/A	#N/A	#N/A	plasma membrane
P23141	Liver carboxylesterase 1	#N/A	#N/A	cytosol	#N/A
P23142	Fibulin-1	#N/A	Extracellular Matrix	#N/A	#N/A
P23229	Integrin alpha-6	#N/A	#N/A	#N/A	plasma membrane
P23246	Splicing factor, proline- and glutamine-rich	Nuclear	#N/A	#N/A	#N/A
P23258	Tubulin gamma-1 chain	Nuclear	#N/A	#N/A	#N/A
P23284	Peptidyl-prolyl cis-trans isomerase B	Nuclear	#N/A	#N/A	#N/A
P23368	NAD-dependent malic enzyme, mitochondrial	#N/A	#N/A	#N/A	#N/A
P23381	Tryptophan--tRNA ligase, cytoplasmic	Nuclear	#N/A	cytosol	#N/A
P23526	Adenosylhomocysteinase	#N/A	#N/A	cytosol	#N/A
P23588	Eukaryotic translation initiation factor 4B	#N/A	#N/A	cytosol	#N/A
P23634	Plasma membrane calcium-transporting ATPase 4	#N/A	#N/A	#N/A	plasma membrane
P23919	Thymidylate kinase	Nuclear	#N/A	#N/A	#N/A
P24043	Laminin subunit alpha-2	#N/A	Extracellular Matrix	#N/A	plasma membrane
P24666	Low molecular weight phosphotyrosine protein phosphatase	Nuclear	#N/A	cytosol	plasma membrane
P24752	Acetyl-CoA acetyltransferase, mitochondrial	#N/A	#N/A	#N/A	#N/A
P24821	Tenascin	#N/A	Extracellular Matrix	#N/A	#N/A
P24844	Myosin regulatory light polypeptide 9	#N/A	#N/A	#N/A	#N/A
P24928	DNA-directed RNA polymerase II subunit RPB1	Nuclear	#N/A	#N/A	#N/A
P24941	Cyclin-dependent kinase 2	Nuclear	#N/A	cytosol	#N/A
P25205	DNA replication licensing factor MCM3	Nuclear	#N/A	#N/A	#N/A
P25311	Zinc-alpha-2-glycoprotein	Nuclear	Extracellular Matrix	#N/A	plasma membrane
P25325	3-mercaptopyruvate sulfurtransferase	#N/A	#N/A	cytosol	#N/A
P25398	40S ribosomal protein S12	Nuclear	#N/A	cytosol	#N/A
P25685	DnaJ homolog subfamily B member 1	Nuclear	#N/A	cytosol	#N/A
P25686	DnaJ homolog subfamily B member 2	Nuclear	#N/A	cytosol	#N/A
P25705	ATP synthase subunit alpha, mitochondrial	#N/A	#N/A	#N/A	plasma membrane
P25786	Proteasome subunit alpha type-1	Nuclear	#N/A	#N/A	#N/A
P25787	Proteasome subunit alpha type-2	Nuclear	#N/A	#N/A	#N/A
P25788	Proteasome subunit alpha type-3	Nuclear	#N/A	#N/A	#N/A
P25789	Proteasome subunit alpha type-4	Nuclear	#N/A	cytosol	#N/A
P26006	Integrin alpha-3	#N/A	#N/A	#N/A	plasma membrane
P26022	Pentraxin-related protein PTX3	#N/A	Extracellular Matrix	#N/A	plasma membrane
P26038	Moesin	Nuclear	#N/A	#N/A	plasma membrane
P26196	Probable ATP-dependent RNA helicase DDX6	Nuclear	#N/A	cytosol	#N/A
P26358	DNA (cytosine-5)-methyltransferase 1	Nuclear	#N/A	#N/A	#N/A
P26368	Splicing factor U2AF 65 kDa subunit	Nuclear	#N/A	#N/A	#N/A
P26373	60S ribosomal protein L13	Nuclear	#N/A	cytosol	#N/A
P26440	Isovaleryl-CoA dehydrogenase, mitochondrial	Nuclear	#N/A	#N/A	#N/A
P26447	Protein S100-A4	Nuclear	Extracellular Matrix	cytosol	#N/A
P26583	High mobility group protein B2	Nuclear	#N/A	#N/A	#N/A
P26599	Polypyrimidine tract-binding protein 1	Nuclear	#N/A	#N/A	#N/A
P26639	Threonine--tRNA ligase, cytoplasmic	#N/A	#N/A	cytosol	#N/A
P26640	Valine--tRNA ligase	#N/A	#N/A	cytosol	#N/A
P26641	Elongation factor 1-gamma	Nuclear	#N/A	cytosol	#N/A
P26885	Peptidyl-prolyl cis-trans isomerase FKBP2	#N/A	#N/A	#N/A	plasma membrane
P27169	Serum paraoxonase/arylesterase 1	#N/A	#N/A	#N/A	#N/A
P27338	Amine oxidase [flavin-containing] B	#N/A	#N/A	#N/A	#N/A
P27348	14-3-3 protein theta	Nuclear	#N/A	cytosol	#N/A
P27361	Mitogen-activated protein kinase 3	Nuclear	#N/A	cytosol	plasma membrane
P27482	Calmodulin-like protein 3	#N/A	#N/A	#N/A	#N/A
P27635	60S ribosomal protein L10	Nuclear	#N/A	cytosol	#N/A
P27694	Replication protein A 70 kDa DNA-binding subunit	Nuclear	#N/A	#N/A	#N/A
P27695	DNA-(apurinic or apyrimidinic site) lyase	Nuclear	#N/A	#N/A	#N/A
P27708	CAD protein	Nuclear	#N/A	cytosol	#N/A
P27797	Calreticulin	Nuclear	Extracellular Matrix	cytosol	plasma membrane
P27816	Microtubule-associated protein 4	#N/A	#N/A	cytosol	plasma membrane
P27824	Calnexin	#N/A	#N/A	#N/A	plasma membrane
P28062	Proteasome subunit beta type-8	Nuclear	#N/A	#N/A	#N/A
P28065	Proteasome subunit beta type-9	Nuclear	#N/A	cytosol	#N/A
P28066	Proteasome subunit alpha type-5	Nuclear	#N/A	cytosol	#N/A
P28070	Proteasome subunit beta type-4	Nuclear	#N/A	#N/A	#N/A
P28072	Proteasome subunit beta type-6	Nuclear	#N/A	cytosol	#N/A
P28074	Proteasome subunit beta type-5	Nuclear	#N/A	#N/A	#N/A
P28161	Glutathione S-transferase Mu 2	#N/A	#N/A	cytosol	#N/A
P28288	ATP-binding cassette sub-family D member 3	#N/A	#N/A	#N/A	#N/A
P28290	Protein ITPRID2	Nuclear	#N/A	cytosol	plasma membrane
P28331	NADH-ubiquinone oxidoreductase 75 kDa subunit, mitochondrial	#N/A	#N/A	#N/A	#N/A
P28482	Mitogen-activated protein kinase 1	Nuclear	#N/A	cytosol	plasma membrane
P28838	Cytosol aminopeptidase	Nuclear	#N/A	cytosol	#N/A
P29144	Tripeptidyl-peptidase 2	Nuclear	#N/A	cytosol	#N/A
P29218	Inositol monophosphatase 1	#N/A	#N/A	#N/A	#N/A
P29350	Tyrosine-protein phosphatase non-receptor type 6	Nuclear	#N/A	#N/A	plasma membrane
P29372	DNA-3-methyladenine glycosylase	Nuclear	#N/A	cytosol	#N/A
P29401	Transketolase	Nuclear	#N/A	#N/A	#N/A
P29508	Serpin B3	Nuclear	#N/A	cytosol	plasma membrane
P29536	Leiomodin-1	#N/A	#N/A	cytosol	#N/A
P29590	Protein PML	Nuclear	#N/A	cytosol	#N/A
P29692	Elongation factor 1-delta	Nuclear	#N/A	cytosol	#N/A
P29966	Myristoylated alanine-rich C-kinase substrate	Nuclear	#N/A	cytosol	plasma membrane
P29992	Guanine nucleotide-binding protein subunit alpha-11	#N/A	#N/A	#N/A	plasma membrane
P30038	Delta-1-pyrroline-5-carboxylate dehydrogenase, mitochondrial	#N/A	#N/A	cytosol	#N/A
P30040	Endoplasmic reticulum resident protein 29	#N/A	#N/A	#N/A	#N/A
P30044	Peroxiredoxin-5, mitochondrial	Nuclear	#N/A	cytosol	#N/A
P30046	D-dopachrome decarboxylase	#N/A	#N/A	#N/A	#N/A
P30048	Thioredoxin-dependent peroxide reductase, mitochondrial	#N/A	#N/A	cytosol	#N/A
P30049	ATP synthase subunit delta, mitochondrial	#N/A	#N/A	#N/A	#N/A
P30050	60S ribosomal protein L12	Nuclear	#N/A	cytosol	#N/A
P30084	Enoyl-CoA hydratase, mitochondrial	#N/A	#N/A	#N/A	#N/A
P30085	UMP-CMP kinase	Nuclear	#N/A	#N/A	#N/A
P30086	Phosphatidylethanolamine-binding protein 1	Nuclear	#N/A	cytosol	plasma membrane
P30101	Protein disulfide-isomerase A3	Nuclear	#N/A	#N/A	#N/A
P30153	Serine/threonine-protein phosphatase 2A 65 kDa regulatory subunit A alpha isoform	Nuclear	#N/A	cytosol	plasma membrane
P30520	Adenylosuccinate synthetase isozyme 2	#N/A	#N/A	cytosol	plasma membrane
P30566	Adenylosuccinate lyase	#N/A	#N/A	cytosol	#N/A
P30622	CAP-Gly domain-containing linker protein 1	Nuclear	#N/A	cytosol	#N/A
P30626	Sorcin	Nuclear	#N/A	cytosol	plasma membrane
P30711	Glutathione S-transferase theta-1	#N/A	#N/A	cytosol	#N/A
P30740	Leukocyte elastase inhibitor	#N/A	Extracellular Matrix	cytosol	#N/A
P30837	Aldehyde dehydrogenase X, mitochondrial	Nuclear	#N/A	cytosol	#N/A
P30838	Aldehyde dehydrogenase, dimeric NADP-preferring	Nuclear	#N/A	cytosol	plasma membrane
P30876	DNA-directed RNA polymerase II subunit RPB2	Nuclear	#N/A	#N/A	#N/A
P31025	Lipocalin-1	#N/A	#N/A	#N/A	#N/A
P31040	Succinate dehydrogenase [ubiquinone] flavoprotein subunit, mitochondrial	Nuclear	#N/A	#N/A	#N/A
P31146	Coronin-1A	#N/A	#N/A	cytosol	plasma membrane
P31150	Rab GDP dissociation inhibitor alpha	#N/A	#N/A	#N/A	#N/A
P31153	S-adenosylmethionine synthase isoform type-2	Nuclear	#N/A	cytosol	#N/A
P31483	Nucleolysin TIA-1 isoform p40	Nuclear	#N/A	cytosol	#N/A
P31689	DnaJ homolog subfamily A member 1	Nuclear	#N/A	cytosol	plasma membrane
P31930	Cytochrome b-c1 complex subunit 1, mitochondrial	#N/A	#N/A	#N/A	#N/A
P31937	3-hydroxyisobutyrate dehydrogenase, mitochondrial	#N/A	#N/A	#N/A	#N/A
P31939	Bifunctional purine biosynthesis protein PURH	#N/A	#N/A	cytosol	plasma membrane
P31942	Heterogeneous nuclear ribonucleoprotein H3	Nuclear	#N/A	#N/A	#N/A
P31944	Caspase-14	Nuclear	#N/A	cytosol	#N/A
P31946	14-3-3 protein beta/alpha	#N/A	#N/A	cytosol	#N/A
P31948	Stress-induced-phosphoprotein 1	Nuclear	#N/A	cytosol	plasma membrane
P31949	Protein S100-A11	Nuclear	#N/A	cytosol	#N/A
P32455	Guanylate-binding protein 1	#N/A	#N/A	cytosol	plasma membrane
P32519	ETS-related transcription factor Elf-1	Nuclear	#N/A	#N/A	#N/A
P32969	60S ribosomal protein L9	Nuclear	#N/A	cytosol	#N/A
P33151	Cadherin-5	Nuclear	#N/A	#N/A	plasma membrane
P33176	Kinesin-1 heavy chain	#N/A	#N/A	cytosol	#N/A
P33240	Cleavage stimulation factor subunit 2	Nuclear	#N/A	#N/A	#N/A
P33241	Lymphocyte-specific protein 1	#N/A	#N/A	#N/A	plasma membrane
P33316	Deoxyuridine 5'-triphosphate nucleotidohydrolase, mitochondrial	Nuclear	#N/A	#N/A	#N/A
P33402	Guanylate cyclase soluble subunit alpha-2	#N/A	#N/A	#N/A	#N/A
P33992	DNA replication licensing factor MCM5	Nuclear	#N/A	cytosol	#N/A
P33993	DNA replication licensing factor MCM7	Nuclear	#N/A	cytosol	#N/A
P34896	Serine hydroxymethyltransferase, cytosolic	Nuclear	#N/A	cytosol	#N/A
P34897	Serine hydroxymethyltransferase, mitochondrial	Nuclear	#N/A	cytosol	#N/A
P34913	Bifunctional epoxide hydrolase 2	#N/A	#N/A	cytosol	#N/A
P34932	Heat shock 70 kDa protein 4	Nuclear	#N/A	cytosol	#N/A
P35080	Profilin-2	#N/A	#N/A	#N/A	#N/A
P35221	Catenin alpha-1	#N/A	#N/A	#N/A	plasma membrane
P35222	Catenin beta-1	Nuclear	#N/A	cytosol	plasma membrane
P35232	Prohibitin	Nuclear	#N/A	#N/A	plasma membrane
P35237	Serpin B6	#N/A	Extracellular Matrix	cytosol	#N/A
P35241	Radixin	Nuclear	#N/A	#N/A	plasma membrane
P35268	60S ribosomal protein L22	Nuclear	#N/A	cytosol	#N/A
P35270	Sepiapterin reductase	Nuclear	#N/A	cytosol	#N/A
P35555	Fibrillin-1	#N/A	Extracellular Matrix	cytosol	#N/A
P35556	Fibrillin-2	Nuclear	Extracellular Matrix	cytosol	#N/A
P35573	Glycogen debranching enzyme	Nuclear	#N/A	cytosol	#N/A
P35579	Myosin-9	Nuclear	#N/A	cytosol	plasma membrane
P35580	Myosin-10	Nuclear	#N/A	cytosol	plasma membrane
P35606	Coatomer subunit beta'	#N/A	#N/A	cytosol	#N/A
P35611	Alpha-adducin	Nuclear	#N/A	#N/A	plasma membrane
P35613	Basigin	#N/A	#N/A	#N/A	plasma membrane
P35637	RNA-binding protein FUS	Nuclear	#N/A	#N/A	#N/A
P35658	Nuclear pore complex protein Nup214	Nuclear	#N/A	#N/A	#N/A
P35659	Protein DEK	Nuclear	#N/A	cytosol	#N/A
P35914	Hydroxymethylglutaryl-CoA lyase, mitochondrial	#N/A	#N/A	#N/A	#N/A
P35998	26S proteasome regulatory subunit 7	Nuclear	#N/A	cytosol	#N/A
P36222	Chitinase-3-like protein 1	#N/A	Extracellular Matrix	#N/A	#N/A
P36405	ADP-ribosylation factor-like protein 3	Nuclear	#N/A	#N/A	plasma membrane
P36507	Dual specificity mitogen-activated protein kinase kinase 2	Nuclear	#N/A	cytosol	plasma membrane
P36542	ATP synthase subunit gamma, mitochondrial	#N/A	#N/A	#N/A	#N/A
P36543	V-type proton ATPase subunit E 1	Nuclear	#N/A	cytosol	plasma membrane
P36551	Oxygen-dependent coproporphyrinogen-III oxidase, mitochondrial	#N/A	#N/A	cytosol	#N/A
P36578	60S ribosomal protein L4	Nuclear	#N/A	cytosol	#N/A
P36776	Lon protease homolog, mitochondrial	Nuclear	#N/A	cytosol	#N/A
P36871	Phosphoglucomutase-1	#N/A	#N/A	cytosol	#N/A
P36873	Serine/threonine-protein phosphatase PP1-gamma catalytic subunit	Nuclear	#N/A	#N/A	plasma membrane
P36915	Guanine nucleotide-binding protein-like 1	Nuclear	#N/A	#N/A	#N/A
P36955	Pigment epithelium-derived factor	#N/A	Extracellular Matrix	#N/A	#N/A
P36957	Dihydrolipoyllysine-residue succinyltransferase component of 2-oxoglutarate dehydrogenase complex, mitochondrial	Nuclear	#N/A	cytosol	#N/A
P37108	Signal recognition particle 14 kDa protein	Nuclear	#N/A	#N/A	#N/A
P37235	Hippocalcin-like protein 1	#N/A	#N/A	#N/A	#N/A
P37268	Squalene synthase	#N/A	#N/A	#N/A	#N/A
P37837	Transaldolase	Nuclear	#N/A	cytosol	#N/A
P38117	Electron transfer flavoprotein subunit beta	#N/A	#N/A	#N/A	#N/A
P38159	RNA-binding motif protein, X chromosome	Nuclear	#N/A	#N/A	#N/A
P38606	V-type proton ATPase catalytic subunit A	Nuclear	#N/A	cytosol	plasma membrane
P38646	Stress-70 protein, mitochondrial	Nuclear	#N/A	#N/A	#N/A
P38919	Eukaryotic initiation factor 4A-III	Nuclear	#N/A	cytosol	#N/A
P39019	40S ribosomal protein S19	Nuclear	#N/A	cytosol	#N/A
P39023	60S ribosomal protein L3	Nuclear	#N/A	cytosol	#N/A
P39060	Collagen alpha-1(XVIII) chain	#N/A	Extracellular Matrix	#N/A	#N/A
P39656	Dolichyl-diphosphooligosaccharide--protein glycosyltransferase 48 kDa subunit	#N/A	#N/A	#N/A	#N/A
P39687	Acidic leucine-rich nuclear phosphoprotein 32 family member A	Nuclear	#N/A	#N/A	#N/A
P39880	Homeobox protein cut-like 1	Nuclear	#N/A	#N/A	#N/A
P40121	Macrophage-capping protein	Nuclear	#N/A	#N/A	#N/A
P40222	Alpha-taxilin	Nuclear	#N/A	cytosol	#N/A
P40227	T-complex protein 1 subunit zeta	#N/A	#N/A	cytosol	#N/A
P40306	Proteasome subunit beta type-10	Nuclear	#N/A	cytosol	#N/A
P40394	All-trans-retinol dehydrogenase [NAD(+)] ADH7	#N/A	#N/A	cytosol	plasma membrane
P40429	60S ribosomal protein L13a	Nuclear	#N/A	cytosol	#N/A
P40763	Signal transducer and activator of transcription 3	Nuclear	#N/A	cytosol	plasma membrane
P40925	Malate dehydrogenase, cytoplasmic	#N/A	#N/A	cytosol	#N/A
P40926	Malate dehydrogenase, mitochondrial	Nuclear	#N/A	#N/A	#N/A
P40939	Trifunctional enzyme subunit alpha, mitochondrial	#N/A	#N/A	#N/A	#N/A
P41091	Eukaryotic translation initiation factor 2 subunit 3	#N/A	#N/A	#N/A	#N/A
P41208	Centrin-2	Nuclear	#N/A	cytosol	#N/A
P41214	Eukaryotic translation initiation factor 2D	Nuclear	#N/A	cytosol	#N/A
P41226	Ubiquitin-like modifier-activating enzyme 7	Nuclear	#N/A	cytosol	#N/A
P41236	Protein phosphatase inhibitor 2	Nuclear	#N/A	cytosol	#N/A
P41240	Tyrosine-protein kinase CSK	#N/A	#N/A	cytosol	plasma membrane
P41250	Glycine--tRNA ligase	#N/A	#N/A	cytosol	#N/A
P41252	Isoleucine--tRNA ligase, cytoplasmic	Nuclear	#N/A	cytosol	#N/A
P42025	Beta-centractin	#N/A	#N/A	#N/A	#N/A
P42126	Enoyl-CoA delta isomerase 1, mitochondrial	#N/A	#N/A	#N/A	#N/A
P42166	Lamina-associated polypeptide 2, isoform alpha	Nuclear	#N/A	#N/A	#N/A
P42224	Signal transducer and activator of transcription 1-alpha/beta	Nuclear	#N/A	cytosol	#N/A
P42226	Signal transducer and activator of transcription 6	Nuclear	#N/A	cytosol	#N/A
P42285	Exosome RNA helicase MTR4	Nuclear	#N/A	#N/A	#N/A
P42330	Aldo-keto reductase family 1 member C3;Aldo-keto reductase family 1 member C1	Nuclear	#N/A	cytosol	#N/A
P42345	Serine/threonine-protein kinase mTOR	Nuclear	#N/A	cytosol	#N/A
P42356	Phosphatidylinositol 4-kinase alpha	Nuclear	#N/A	#N/A	plasma membrane
P42677	40S ribosomal protein S27	Nuclear	#N/A	cytosol	#N/A
P42704	Leucine-rich PPR motif-containing protein, mitochondrial	Nuclear	#N/A	#N/A	#N/A
P42765	3-ketoacyl-CoA thiolase, mitochondrial	#N/A	#N/A	#N/A	#N/A
P42766	60S ribosomal protein L35	Nuclear	#N/A	cytosol	#N/A
P42785	Lysosomal Pro-X carboxypeptidase	#N/A	#N/A	#N/A	#N/A
P43034	Platelet-activating factor acetylhydrolase IB subunit alpha	Nuclear	#N/A	cytosol	#N/A
P43121	Cell surface glycoprotein MUC18	Nuclear	#N/A	#N/A	plasma membrane
P43243	Matrin-3	Nuclear	#N/A	#N/A	#N/A
P43246	DNA mismatch repair protein Msh2	Nuclear	#N/A	#N/A	#N/A
P43304	Glycerol-3-phosphate dehydrogenase, mitochondrial	#N/A	#N/A	#N/A	#N/A
P43307	Translocon-associated protein subunit alpha	#N/A	#N/A	#N/A	#N/A
P43353	Aldehyde dehydrogenase family 3 member B1	#N/A	#N/A	cytosol	plasma membrane
P43405	Tyrosine-protein kinase SYK	Nuclear	#N/A	cytosol	plasma membrane
P43487	Ran-specific GTPase-activating protein	Nuclear	#N/A	cytosol	#N/A
P43490	Nicotinamide phosphoribosyltransferase	Nuclear	#N/A	#N/A	#N/A
P43686	26S proteasome regulatory subunit 6B	Nuclear	#N/A	cytosol	#N/A
P45880	Voltage-dependent anion-selective channel protein 2	Nuclear	#N/A	#N/A	#N/A
P45954	Short/branched chain specific acyl-CoA dehydrogenase, mitochondrial	#N/A	#N/A	#N/A	#N/A
P45973	Chromobox protein homolog 5	Nuclear	#N/A	#N/A	#N/A
P45974	Ubiquitin carboxyl-terminal hydrolase 5	Nuclear	#N/A	cytosol	#N/A
P46108	Adapter molecule crk	Nuclear	#N/A	#N/A	plasma membrane
P46109	Crk-like protein	Nuclear	#N/A	cytosol	plasma membrane
P46379	Large proline-rich protein BAG6	Nuclear	#N/A	cytosol	#N/A
P46459	Vesicle-fusing ATPase	#N/A	#N/A	cytosol	plasma membrane
P46734	Dual specificity mitogen-activated protein kinase kinase 3	Nuclear	#N/A	cytosol	#N/A
P46776	60S ribosomal protein L27a	Nuclear	#N/A	cytosol	#N/A
P46777	60S ribosomal protein L5	Nuclear	#N/A	cytosol	#N/A
P46778	60S ribosomal protein L21	Nuclear	#N/A	cytosol	#N/A
P46779	60S ribosomal protein L28	#N/A	#N/A	cytosol	#N/A
P46781	40S ribosomal protein S9	Nuclear	#N/A	cytosol	#N/A
P46782	40S ribosomal protein S5	#N/A	#N/A	cytosol	#N/A
P46783	40S ribosomal protein S10	Nuclear	#N/A	cytosol	#N/A
P46821	Microtubule-associated protein 1B	#N/A	#N/A	cytosol	plasma membrane
P46926	Glucosamine-6-phosphate isomerase 1	#N/A	#N/A	#N/A	#N/A
P46937	Transcriptional coactivator YAP1	Nuclear	#N/A	cytosol	#N/A
P46939	Utrophin	Nuclear	#N/A	#N/A	plasma membrane
P46940	Ras GTPase-activating-like protein IQGAP1	Nuclear	#N/A	#N/A	plasma membrane
P46952	3-hydroxyanthranilate 3,4-dioxygenase	#N/A	#N/A	cytosol	#N/A
P46976	Glycogenin-1	#N/A	#N/A	#N/A	#N/A
P46977	Dolichyl-diphosphooligosaccharide--protein glycosyltransferase subunit STT3A	#N/A	#N/A	#N/A	#N/A
P47755	F-actin-capping protein subunit alpha-2	#N/A	#N/A	cytosol	#N/A
P47756	F-actin-capping protein subunit beta	Nuclear	#N/A	cytosol	#N/A
P47897	Glutamine--tRNA ligase	#N/A	#N/A	cytosol	#N/A
P47914	60S ribosomal protein L29	Nuclear	#N/A	cytosol	#N/A
P47929	Galectin-7	Nuclear	#N/A	cytosol	#N/A
P47985	Cytochrome b-c1 complex subunit Rieske, mitochondrial	#N/A	#N/A	#N/A	#N/A
P48047	ATP synthase subunit O, mitochondrial	Nuclear	#N/A	#N/A	plasma membrane
P48147	Prolyl endopeptidase	Nuclear	#N/A	cytosol	#N/A
P48426	Phosphatidylinositol 5-phosphate 4-kinase type-2 alpha	Nuclear	#N/A	cytosol	plasma membrane
P48444	Coatomer subunit delta	#N/A	#N/A	cytosol	#N/A
P48449	Lanosterol synthase	#N/A	#N/A	#N/A	#N/A
P48506	Glutamate--cysteine ligase catalytic subunit	Nuclear	#N/A	cytosol	#N/A
P48507	Glutamate--cysteine ligase regulatory subunit	Nuclear	#N/A	cytosol	plasma membrane
P48556	26S proteasome non-ATPase regulatory subunit 8	Nuclear	#N/A	cytosol	#N/A
P48637	Glutathione synthetase	Nuclear	#N/A	cytosol	#N/A
P48643	T-complex protein 1 subunit epsilon	#N/A	#N/A	cytosol	#N/A
P48668	Keratin, type II cytoskeletal 6C	#N/A	#N/A	#N/A	#N/A
P48681	Nestin	#N/A	#N/A	#N/A	#N/A
P48729	Casein kinase I isoform alpha	Nuclear	#N/A	cytosol	#N/A
P48730	Casein kinase I isoform delta	Nuclear	#N/A	#N/A	plasma membrane
P48735	Isocitrate dehydrogenase [NADP], mitochondrial	#N/A	#N/A	cytosol	#N/A
P48739	Phosphatidylinositol transfer protein beta isoform	#N/A	#N/A	#N/A	#N/A
P48960	CD97 antigen	#N/A	#N/A	cytosol	plasma membrane
P49006	MARCKS-related protein	Nuclear	#N/A	cytosol	plasma membrane
P49189	4-trimethylaminobutyraldehyde dehydrogenase	#N/A	#N/A	cytosol	#N/A
P49207	60S ribosomal protein L34	Nuclear	#N/A	cytosol	#N/A
P49247	Ribose-5-phosphate isomerase	Nuclear	#N/A	#N/A	plasma membrane
P49257	Protein ERGIC-53	#N/A	Extracellular Matrix	#N/A	#N/A
P49321	Nuclear autoantigenic sperm protein	Nuclear	#N/A	#N/A	#N/A
P49327	Fatty acid synthase	#N/A	#N/A	cytosol	plasma membrane
P49368	T-complex protein 1 subunit gamma	#N/A	#N/A	cytosol	plasma membrane
P49406	39S ribosomal protein L19, mitochondrial	Nuclear	#N/A	#N/A	#N/A
P49407	Beta-arrestin-1	Nuclear	#N/A	cytosol	plasma membrane
P49411	Elongation factor Tu, mitochondrial	#N/A	#N/A	#N/A	#N/A
P49419	Alpha-aminoadipic semialdehyde dehydrogenase	Nuclear	#N/A	cytosol	#N/A
P49458	Signal recognition particle 9 kDa protein	#N/A	#N/A	#N/A	#N/A
P49588	Alanine--tRNA ligase, cytoplasmic	#N/A	#N/A	cytosol	#N/A
P49591	Serine--tRNA ligase, cytoplasmic	Nuclear	#N/A	cytosol	#N/A
P49593	Protein phosphatase 1F	Nuclear	#N/A	cytosol	plasma membrane
P49720	Proteasome subunit beta type-3	Nuclear	#N/A	#N/A	#N/A
P49721	Proteasome subunit beta type-2	Nuclear	#N/A	#N/A	#N/A
P49736	DNA replication licensing factor MCM2	Nuclear	#N/A	#N/A	#N/A
P49748	Very long-chain specific acyl-CoA dehydrogenase, mitochondrial	Nuclear	#N/A	#N/A	#N/A
P49750	YLP motif-containing protein 1	Nuclear	#N/A	cytosol	#N/A
P49753	Acyl-coenzyme A thioesterase 2, mitochondrial;Acyl-coenzyme A thioesterase 1	#N/A	#N/A	#N/A	#N/A
P49755	Transmembrane emp24 domain-containing protein 10	#N/A	#N/A	#N/A	plasma membrane
P49756	RNA-binding protein 25	Nuclear	#N/A	#N/A	#N/A
P49768	Presenilin-1	Nuclear	#N/A	#N/A	plasma membrane
P49773	Histidine triad nucleotide-binding protein 1	Nuclear	#N/A	cytosol	plasma membrane
P49790	Nuclear pore complex protein Nup153	Nuclear	#N/A	cytosol	#N/A
P49792	E3 SUMO-protein ligase RanBP2	Nuclear	#N/A	#N/A	#N/A
P49821	NADH dehydrogenase [ubiquinone] flavoprotein 1, mitochondrial	#N/A	#N/A	cytosol	#N/A
P49840	Glycogen synthase kinase-3 alpha	Nuclear	#N/A	cytosol	#N/A
P49903	Selenide, water dikinase 1	Nuclear	#N/A	#N/A	plasma membrane
P49913	Cathelicidin antimicrobial peptide	#N/A	#N/A	#N/A	#N/A
P49915	GMP synthase [glutamine-hydrolyzing]	#N/A	#N/A	cytosol	#N/A
P49916	DNA ligase 3	Nuclear	#N/A	#N/A	#N/A
P49959	Double-strand break repair protein MRE11	Nuclear	#N/A	#N/A	#N/A
P50135	Histamine N-methyltransferase	Nuclear	#N/A	cytosol	#N/A
P50148	Guanine nucleotide-binding protein G(q) subunit alpha	Nuclear	#N/A	cytosol	plasma membrane
P50213	Isocitrate dehydrogenase [NAD] subunit alpha, mitochondrial	Nuclear	#N/A	#N/A	#N/A
P50225	Sulfotransferase 1A1	#N/A	#N/A	cytosol	#N/A
P50238	Cysteine-rich protein 1	Nuclear	#N/A	cytosol	plasma membrane
P50336	Protoporphyrinogen oxidase	#N/A	#N/A	cytosol	#N/A
P50395	Rab GDP dissociation inhibitor beta	#N/A	#N/A	cytosol	#N/A
P50402	Emerin	Nuclear	#N/A	#N/A	#N/A
P50453	Serpin B9	Nuclear	Extracellular Matrix	cytosol	#N/A
P50454	Serpin H1	#N/A	Extracellular Matrix	#N/A	#N/A
P50479	PDZ and LIM domain protein 4	Nuclear	#N/A	cytosol	plasma membrane
P50502	Hsc70-interacting protein;Putative protein FAM10A4	#N/A	#N/A	cytosol	#N/A
P50552	Vasodilator-stimulated phosphoprotein	#N/A	#N/A	cytosol	plasma membrane
P50570	Dynamin-2	Nuclear	#N/A	cytosol	plasma membrane
P50851	Lipopolysaccharide-responsive and beige-like anchor protein	#N/A	#N/A	cytosol	plasma membrane
P50895	Basal cell adhesion molecule	Nuclear	Extracellular Matrix	#N/A	plasma membrane
P50914	60S ribosomal protein L14	#N/A	#N/A	cytosol	#N/A
P50990	T-complex protein 1 subunit theta	Nuclear	#N/A	cytosol	#N/A
P50991	T-complex protein 1 subunit delta	Nuclear	#N/A	cytosol	#N/A
P50995	Annexin A11	Nuclear	Extracellular Matrix	cytosol	#N/A
P51114	Fragile X mental retardation syndrome-related protein 1	Nuclear	#N/A	cytosol	#N/A
P51116	Fragile X mental retardation syndrome-related protein 2	Nuclear	#N/A	cytosol	#N/A
P51148	Ras-related protein Rab-5C	#N/A	#N/A	#N/A	plasma membrane
P51149	Ras-related protein Rab-7a	#N/A	#N/A	#N/A	#N/A
P51153	Ras-related protein Rab-13	#N/A	#N/A	cytosol	plasma membrane
P51178	1-phosphatidylinositol 4,5-bisphosphate phosphodiesterase delta-1	#N/A	#N/A	#N/A	#N/A
P51452	Dual specificity protein phosphatase 3	Nuclear	#N/A	cytosol	plasma membrane
P51531	Probable global transcription activator SNF2L2	Nuclear	#N/A	#N/A	#N/A
P51532	Transcription activator BRG1	Nuclear	#N/A	#N/A	#N/A
P51553	Isocitrate dehydrogenase [NAD] subunit gamma, mitochondrial	Nuclear	#N/A	#N/A	#N/A
P51570	Galactokinase	#N/A	#N/A	cytosol	#N/A
P51571	Translocon-associated protein subunit delta	#N/A	#N/A	#N/A	#N/A
P51572	B-cell receptor-associated protein 31	#N/A	#N/A	#N/A	plasma membrane
P51608	Methyl-CpG-binding protein 2	Nuclear	#N/A	cytosol	#N/A
P51610	Host cell factor 1	Nuclear	#N/A	#N/A	#N/A
P51648	Aldehyde dehydrogenase family 3 member A2	#N/A	#N/A	cytosol	#N/A
P51649	Succinate-semialdehyde dehydrogenase, mitochondrial	#N/A	#N/A	#N/A	#N/A
P51659	Peroxisomal multifunctional enzyme type 2	#N/A	#N/A	#N/A	#N/A
P51665	26S proteasome non-ATPase regulatory subunit 7	Nuclear	#N/A	#N/A	#N/A
P51688	N-sulphoglucosamine sulphohydrolase	#N/A	#N/A	#N/A	#N/A
P51692	Signal transducer and activator of transcription 5B	Nuclear	#N/A	cytosol	#N/A
P51812	Ribosomal protein S6 kinase alpha-3	Nuclear	#N/A	cytosol	#N/A
P51858	Hepatoma-derived growth factor	Nuclear	Extracellular Matrix	#N/A	#N/A
P51884	Lumican	#N/A	Extracellular Matrix	#N/A	#N/A
P51888	Prolargin	#N/A	Extracellular Matrix	#N/A	#N/A
P51911	Calponin-1	#N/A	#N/A	#N/A	#N/A
P51991	Heterogeneous nuclear ribonucleoprotein A3	Nuclear	#N/A	#N/A	#N/A
P52209	6-phosphogluconate dehydrogenase, decarboxylating	Nuclear	#N/A	cytosol	#N/A
P52272	Heterogeneous nuclear ribonucleoprotein M	Nuclear	Extracellular Matrix	#N/A	#N/A
P52294	Importin subunit alpha-5	Nuclear	#N/A	cytosol	#N/A
P52434	DNA-directed RNA polymerases I, II, and III subunit RPABC3	Nuclear	#N/A	#N/A	#N/A
P52565	Rho GDP-dissociation inhibitor 1	Nuclear	#N/A	cytosol	plasma membrane
P52566	Rho GDP-dissociation inhibitor 2	#N/A	#N/A	cytosol	#N/A
P52597	Heterogeneous nuclear ribonucleoprotein F	Nuclear	#N/A	cytosol	#N/A
P52701	DNA mismatch repair protein Msh6	Nuclear	#N/A	cytosol	#N/A
P52756	RNA-binding protein 5	Nuclear	#N/A	#N/A	#N/A
P52790	Hexokinase-3	#N/A	#N/A	cytosol	#N/A
P52888	Thimet oligopeptidase	#N/A	#N/A	cytosol	#N/A
P52907	F-actin-capping protein subunit alpha-1	#N/A	#N/A	#N/A	#N/A
P52926	High mobility group protein HMGI-C	Nuclear	#N/A	#N/A	#N/A
P52943	Cysteine-rich protein 2	Nuclear	#N/A	#N/A	plasma membrane
P52948	Nuclear pore complex protein Nup98-Nup96	Nuclear	#N/A	#N/A	#N/A
P53004	Biliverdin reductase A	#N/A	#N/A	cytosol	#N/A
P53007	Tricarboxylate transport protein, mitochondrial	Nuclear	#N/A	#N/A	#N/A
P53041	Serine/threonine-protein phosphatase 5	Nuclear	#N/A	cytosol	plasma membrane
P53367	Arfaptin-1	Nuclear	#N/A	cytosol	#N/A
P53396	ATP-citrate synthase	Nuclear	#N/A	cytosol	plasma membrane
P53597	Succinate--CoA ligase [ADP/GDP-forming] subunit alpha, mitochondrial	#N/A	#N/A	cytosol	plasma membrane
P53602	Diphosphomevalonate decarboxylase	#N/A	#N/A	cytosol	#N/A
P53609	Geranylgeranyl transferase type-1 subunit beta	Nuclear	#N/A	cytosol	#N/A
P53618	Coatomer subunit beta	#N/A	#N/A	cytosol	plasma membrane
P53621	Coatomer subunit alpha	Nuclear	#N/A	cytosol	#N/A
P53680	AP-2 complex subunit sigma	#N/A	#N/A	#N/A	plasma membrane
P53814	Smoothelin	Nuclear	#N/A	#N/A	#N/A
P53990	IST1 homolog	Nuclear	#N/A	cytosol	#N/A
P53992	Protein transport protein Sec24C	#N/A	#N/A	cytosol	#N/A
P53999	Activated RNA polymerase II transcriptional coactivator p15	Nuclear	#N/A	#N/A	#N/A
P54136	Arginine--tRNA ligase, cytoplasmic	Nuclear	#N/A	cytosol	#N/A
P54577	Tyrosine--tRNA ligase, cytoplasmic	Nuclear	#N/A	cytosol	#N/A
P54578	Ubiquitin carboxyl-terminal hydrolase 14	#N/A	#N/A	cytosol	plasma membrane
P54619	5'-AMP-activated protein kinase subunit gamma-1	Nuclear	#N/A	cytosol	#N/A
P54727	UV excision repair protein RAD23 homolog B	Nuclear	#N/A	cytosol	#N/A
P54819	Adenylate kinase 2, mitochondrial	#N/A	#N/A	#N/A	#N/A
P54886	Delta-1-pyrroline-5-carboxylate synthase	#N/A	#N/A	#N/A	#N/A
P54920	Alpha-soluble NSF attachment protein	#N/A	#N/A	#N/A	plasma membrane
P55010	Eukaryotic translation initiation factor 5	#N/A	#N/A	cytosol	plasma membrane
P55011	Solute carrier family 12 member 2	#N/A	#N/A	cytosol	plasma membrane
P55036	26S proteasome non-ATPase regulatory subunit 4	Nuclear	#N/A	cytosol	#N/A
P55039	Developmentally-regulated GTP-binding protein 2	Nuclear	#N/A	cytosol	#N/A
P55060	Exportin-2	Nuclear	#N/A	cytosol	#N/A
P55072	Transitional endoplasmic reticulum ATPase	Nuclear	#N/A	cytosol	#N/A
P55081	Microfibrillar-associated protein 1	Nuclear	Extracellular Matrix	#N/A	#N/A
P55083	Microfibril-associated glycoprotein 4	#N/A	Extracellular Matrix	#N/A	#N/A
P55084	Trifunctional enzyme subunit beta, mitochondrial	#N/A	#N/A	#N/A	#N/A
P55196	Afadin	Nuclear	#N/A	cytosol	plasma membrane
P55209	Nucleosome assembly protein 1-like 1	Nuclear	#N/A	#N/A	#N/A
P55210	Caspase-7	Nuclear	#N/A	cytosol	#N/A
P55265	Double-stranded RNA-specific adenosine deaminase	Nuclear	#N/A	#N/A	#N/A
P55268	Laminin subunit beta-2	#N/A	Extracellular Matrix	cytosol	#N/A
P55327	Tumor protein D52	#N/A	#N/A	cytosol	#N/A
P55735	Protein SEC13 homolog	Nuclear	#N/A	#N/A	#N/A
P55786	Puromycin-sensitive aminopeptidase	Nuclear	#N/A	cytosol	#N/A
P55795	Heterogeneous nuclear ribonucleoprotein H2	Nuclear	#N/A	cytosol	#N/A
P55809	Succinyl-CoA:3-ketoacid coenzyme A transferase 1, mitochondrial	#N/A	#N/A	#N/A	#N/A
P55884	Eukaryotic translation initiation factor 3 subunit B	Nuclear	#N/A	cytosol	#N/A
P56134	ATP synthase subunit f, mitochondrial	Nuclear	#N/A	#N/A	#N/A
P56192	Methionine--tRNA ligase, cytoplasmic	Nuclear	#N/A	cytosol	#N/A
P56199	Integrin alpha-1	#N/A	#N/A	#N/A	plasma membrane
P56537	Eukaryotic translation initiation factor 6	Nuclear	#N/A	cytosol	#N/A
P56545	C-terminal-binding protein 2	Nuclear	#N/A	cytosol	#N/A
P56556	NADH dehydrogenase [ubiquinone] 1 alpha subcomplex subunit 6	#N/A	#N/A	#N/A	#N/A
P56597	Nucleoside diphosphate kinase homolog 5	Nuclear	#N/A	#N/A	#N/A
P56715	Oxygen-regulated protein 1	#N/A	#N/A	#N/A	#N/A
P57088	Transmembrane protein 33	Nuclear	#N/A	#N/A	#N/A
P57735	Ras-related protein Rab-25	#N/A	#N/A	#N/A	plasma membrane
P57737	Coronin-7	#N/A	#N/A	cytosol	#N/A
P57740	Nuclear pore complex protein Nup107	Nuclear	#N/A	#N/A	#N/A
P58107	Epiplakin	Nuclear	#N/A	#N/A	plasma membrane
P58340	Myeloid leukemia factor 1	Nuclear	#N/A	cytosol	#N/A
P59665	Neutrophil defensin 1;Neutrophil defensin 3	#N/A	Extracellular Matrix	#N/A	#N/A
P59910	DnaJ homolog subfamily B member 13	#N/A	#N/A	cytosol	plasma membrane
P59998	Actin-related protein 2/3 complex subunit 4	Nuclear	#N/A	#N/A	#N/A
P60174	Triosephosphate isomerase	Nuclear	#N/A	cytosol	#N/A
P60228	Eukaryotic translation initiation factor 3 subunit E	Nuclear	#N/A	cytosol	#N/A
P60468	Protein transport protein Sec61 subunit beta	#N/A	#N/A	#N/A	#N/A
P60510	Serine/threonine-protein phosphatase 4 catalytic subunit	Nuclear	#N/A	cytosol	plasma membrane
P60660	Myosin light polypeptide 6	#N/A	#N/A	#N/A	#N/A
P60842	Eukaryotic initiation factor 4A-I	Nuclear	#N/A	#N/A	#N/A
P60866	40S ribosomal protein S20	#N/A	#N/A	cytosol	#N/A
P60900	Proteasome subunit alpha type-6	Nuclear	#N/A	#N/A	#N/A
P60953	Cell division control protein 42 homolog	#N/A	#N/A	#N/A	plasma membrane
P60983	Glia maturation factor beta	#N/A	#N/A	#N/A	#N/A
P61006	Ras-related protein Rab-8A	Nuclear	#N/A	#N/A	plasma membrane
P61011	Signal recognition particle 54 kDa protein	Nuclear	#N/A	cytosol	#N/A
P61019	Ras-related protein Rab-2A	Nuclear	#N/A	#N/A	#N/A
P61020	Ras-related protein Rab-5B	Nuclear	#N/A	#N/A	plasma membrane
P61026	Ras-related protein Rab-10	#N/A	#N/A	#N/A	plasma membrane
P61081	NEDD8-conjugating enzyme Ubc12	Nuclear	#N/A	cytosol	#N/A
P61086	Ubiquitin-conjugating enzyme E2 K	Nuclear	#N/A	cytosol	plasma membrane
P61088	Ubiquitin-conjugating enzyme E2 N	Nuclear	#N/A	cytosol	#N/A
P61106	Ras-related protein Rab-14	Nuclear	#N/A	cytosol	plasma membrane
P61158	Actin-related protein 3	Nuclear	#N/A	#N/A	#N/A
P61160	Actin-related protein 2	Nuclear	#N/A	cytosol	#N/A
P61163	Alpha-centractin	#N/A	#N/A	#N/A	#N/A
P61201	COP9 signalosome complex subunit 2	Nuclear	#N/A	#N/A	#N/A
P61204	ADP-ribosylation factor 3;ADP-ribosylation factor 1	#N/A	#N/A	#N/A	plasma membrane
P61221	ATP-binding cassette sub-family E member 1	#N/A	#N/A	cytosol	#N/A
P61224	Ras-related protein Rap-1b;Ras-related protein Rap-1A	Nuclear	#N/A	cytosol	plasma membrane
P61225	Ras-related protein Rap-2b	#N/A	#N/A	cytosol	plasma membrane
P61247	40S ribosomal protein S3a	Nuclear	#N/A	cytosol	#N/A
P61254	60S ribosomal protein L26;60S ribosomal protein L26-like 1	Nuclear	#N/A	cytosol	#N/A
P61289	Proteasome activator complex subunit 3	Nuclear	#N/A	cytosol	#N/A
P61313	60S ribosomal protein L15	Nuclear	#N/A	cytosol	#N/A
P61326	Protein mago nashi homolog;Protein mago nashi homolog 2	Nuclear	#N/A	#N/A	#N/A
P61353	60S ribosomal protein L27	Nuclear	#N/A	cytosol	#N/A
P61421	V-type proton ATPase subunit d 1	#N/A	#N/A	#N/A	plasma membrane
P61457	Pterin-4-alpha-carbinolamine dehydratase	Nuclear	#N/A	cytosol	#N/A
P61586	Transforming protein RhoA	Nuclear	#N/A	cytosol	plasma membrane
P61604	10 kDa heat shock protein, mitochondrial	#N/A	#N/A	#N/A	#N/A
P61619	Protein transport protein Sec61 subunit alpha isoform 1	#N/A	#N/A	#N/A	#N/A
P61626	Lysozyme C	Nuclear	#N/A	#N/A	#N/A
P61764	Syntaxin-binding protein 1	Nuclear	#N/A	cytosol	plasma membrane
P61769	Beta-2-microglobulin	#N/A	#N/A	cytosol	plasma membrane
P61962	DDB1- and CUL4-associated factor 7	Nuclear	#N/A	cytosol	#N/A
P61981	14-3-3 protein gamma	#N/A	#N/A	cytosol	#N/A
P62070	Ras-related protein R-Ras2	Nuclear	#N/A	cytosol	plasma membrane
P62081	40S ribosomal protein S7	Nuclear	#N/A	cytosol	#N/A
P62136	Serine/threonine-protein phosphatase PP1-alpha catalytic subunit	Nuclear	#N/A	cytosol	plasma membrane
P62140	Serine/threonine-protein phosphatase PP1-beta catalytic subunit	Nuclear	#N/A	cytosol	plasma membrane
P62191	26S proteasome regulatory subunit 4	Nuclear	#N/A	cytosol	#N/A
P62195	26S proteasome regulatory subunit 8	Nuclear	#N/A	cytosol	plasma membrane
P62241	40S ribosomal protein S8	Nuclear	#N/A	cytosol	#N/A
P62244	40S ribosomal protein S15a	#N/A	#N/A	cytosol	#N/A
P62249	40S ribosomal protein S16	#N/A	#N/A	cytosol	#N/A
P62258	14-3-3 protein epsilon	Nuclear	#N/A	cytosol	plasma membrane
P62263	40S ribosomal protein S14	Nuclear	#N/A	cytosol	#N/A
P62266	40S ribosomal protein S23	#N/A	#N/A	cytosol	#N/A
P62273	40S ribosomal protein S29	#N/A	#N/A	cytosol	#N/A
P62277	40S ribosomal protein S13	Nuclear	#N/A	cytosol	#N/A
P62280	40S ribosomal protein S11	Nuclear	#N/A	cytosol	#N/A
P62304	Small nuclear ribonucleoprotein E	Nuclear	#N/A	cytosol	#N/A
P62306	Small nuclear ribonucleoprotein F	Nuclear	#N/A	cytosol	#N/A
P62308	Putative small nuclear ribonucleoprotein G-like protein 15;Small nuclear ribonucleoprotein G	Nuclear	#N/A	cytosol	#N/A
P62310	U6 snRNA-associated Sm-like protein LSm3	Nuclear	#N/A	#N/A	#N/A
P62312	U6 snRNA-associated Sm-like protein LSm6	Nuclear	#N/A	#N/A	#N/A
P62314	Small nuclear ribonucleoprotein Sm D1	Nuclear	#N/A	cytosol	#N/A
P62316	Small nuclear ribonucleoprotein Sm D2	Nuclear	#N/A	cytosol	#N/A
P62318	Small nuclear ribonucleoprotein Sm D3	Nuclear	#N/A	cytosol	#N/A
P62328	Thymosin beta-4	Nuclear	#N/A	cytosol	#N/A
P62333	26S proteasome regulatory subunit 10B	Nuclear	#N/A	cytosol	plasma membrane
P62424	60S ribosomal protein L7a	Nuclear	#N/A	cytosol	#N/A
P62491	Ras-related protein Rab-11A;Ras-related protein Rab-11B	#N/A	#N/A	#N/A	plasma membrane
P62495	Eukaryotic peptide chain release factor subunit 1	#N/A	#N/A	#N/A	#N/A
P62701	40S ribosomal protein S4, X isoform	Nuclear	#N/A	cytosol	#N/A
P62714	Serine/threonine-protein phosphatase 2A catalytic subunit beta isoform;Serine/threonine-protein phosphatase 2A catalytic subunit alpha isoform	Nuclear	#N/A	#N/A	#N/A
P62736	Actin, aortic smooth muscle	#N/A	#N/A	#N/A	#N/A
P62750	60S ribosomal protein L23a	Nuclear	#N/A	cytosol	#N/A
P62753	40S ribosomal protein S6	Nuclear	#N/A	cytosol	#N/A
P62805	Histone H4	Nuclear	#N/A	#N/A	#N/A
P62807	Histone H2B type 1-K;Histone H2B type F-S;Histone H2B type 1-C/E/F/G/I	Nuclear	#N/A	cytosol	#N/A
P62826	GTP-binding nuclear protein Ran	Nuclear	#N/A	cytosol	#N/A
P62847	40S ribosomal protein S24	Nuclear	#N/A	cytosol	#N/A
P62851	40S ribosomal protein S25	Nuclear	#N/A	cytosol	#N/A
P62854	40S ribosomal protein S26	Nuclear	#N/A	cytosol	#N/A
P62857	40S ribosomal protein S28	#N/A	#N/A	cytosol	#N/A
P62879	Guanine nucleotide-binding protein G(I)/G(S)/G(T) subunit beta-2	#N/A	#N/A	#N/A	plasma membrane
P62888	60S ribosomal protein L30	Nuclear	#N/A	cytosol	#N/A
P62899	60S ribosomal protein L31	#N/A	#N/A	cytosol	#N/A
P62906	60S ribosomal protein L10a	Nuclear	#N/A	cytosol	#N/A
P62913	60S ribosomal protein L11	Nuclear	#N/A	cytosol	#N/A
P62917	60S ribosomal protein L8	Nuclear	#N/A	cytosol	#N/A
P62937	Peptidyl-prolyl cis-trans isomerase A	Nuclear	#N/A	cytosol	#N/A
P62942	Peptidyl-prolyl cis-trans isomerase FKBP1A	#N/A	#N/A	cytosol	plasma membrane
P62993	Growth factor receptor-bound protein 2	Nuclear	#N/A	cytosol	plasma membrane
P62995	Transformer-2 protein homolog beta	Nuclear	#N/A	cytosol	#N/A
P63000	Ras-related C3 botulinum toxin substrate 1	Nuclear	#N/A	cytosol	plasma membrane
P63010	AP-2 complex subunit beta	#N/A	#N/A	#N/A	plasma membrane
P63096	Guanine nucleotide-binding protein G(i) subunit alpha-1	Nuclear	#N/A	#N/A	plasma membrane
P63151	Serine/threonine-protein phosphatase 2A 55 kDa regulatory subunit B alpha isoform	#N/A	#N/A	cytosol	#N/A
P63167	Dynein light chain 1, cytoplasmic	Nuclear	#N/A	cytosol	#N/A
P63208	S-phase kinase-associated protein 1	Nuclear	#N/A	cytosol	#N/A
P63220	40S ribosomal protein S21	#N/A	#N/A	cytosol	#N/A
P63241	Eukaryotic translation initiation factor 5A-1	Nuclear	#N/A	cytosol	plasma membrane
P63244	Receptor of activated protein C kinase 1	Nuclear	#N/A	cytosol	plasma membrane
P67809	Nuclease-sensitive element-binding protein 1	Nuclear	#N/A	cytosol	plasma membrane
P67812	Signal peptidase complex catalytic subunit SEC11A	Nuclear	#N/A	#N/A	#N/A
P67936	Tropomyosin alpha-4 chain	#N/A	#N/A	cytosol	#N/A
P68036	Ubiquitin-conjugating enzyme E2 L3	Nuclear	#N/A	cytosol	#N/A
P68366	Tubulin alpha-4A chain	#N/A	#N/A	#N/A	#N/A
P68371	Tubulin beta-4B chain	Nuclear	#N/A	#N/A	#N/A
P68400	Casein kinase II subunit alpha;Casein kinase II subunit alpha 3	Nuclear	#N/A	cytosol	plasma membrane
P68402	Platelet-activating factor acetylhydrolase IB subunit beta	Nuclear	#N/A	cytosol	plasma membrane
P68431	Histone H3.1;Histone H3.3;Histone H3.2	Nuclear	#N/A	#N/A	#N/A
P78344	Eukaryotic translation initiation factor 4 gamma 2	#N/A	#N/A	cytosol	#N/A
P78347	General transcription factor II-I	Nuclear	#N/A	#N/A	#N/A
P78371	T-complex protein 1 subunit beta	#N/A	#N/A	cytosol	#N/A
P78386	Keratin, type II cuticular Hb5	#N/A	#N/A	#N/A	#N/A
P78406	mRNA export factor	Nuclear	#N/A	#N/A	#N/A
P78417	Glutathione S-transferase omega-1	Nuclear	#N/A	cytosol	#N/A
P78527	DNA-dependent protein kinase catalytic subunit	Nuclear	#N/A	#N/A	#N/A
P78559	Microtubule-associated protein 1A	#N/A	#N/A	cytosol	#N/A
P80303	Nucleobindin-2	Nuclear	#N/A	cytosol	plasma membrane
P80723	Brain acid soluble protein 1	Nuclear	#N/A	#N/A	plasma membrane
P81605	Dermcidin	#N/A	#N/A	#N/A	#N/A
P82909	28S ribosomal protein S36, mitochondrial	#N/A	#N/A	#N/A	#N/A
P82970	High mobility group nucleosome-binding domain-containing protein 5	Nuclear	#N/A	#N/A	#N/A
P82979	SAP domain-containing ribonucleoprotein	Nuclear	#N/A	cytosol	#N/A
P83731	60S ribosomal protein L24	#N/A	#N/A	cytosol	#N/A
P84095	Rho-related GTP-binding protein RhoG	#N/A	#N/A	#N/A	plasma membrane
P84098	60S ribosomal protein L19	Nuclear	#N/A	cytosol	#N/A
P84103	Serine/arginine-rich splicing factor 3	Nuclear	#N/A	#N/A	#N/A
P85037	Forkhead box protein K1	Nuclear	#N/A	#N/A	#N/A
P98095	Fibulin-2	#N/A	Extracellular Matrix	#N/A	plasma membrane
P98160	Basement membrane-specific heparan sulfate proteoglycan core protein	Nuclear	Extracellular Matrix	cytosol	plasma membrane
P98175	RNA-binding protein 10	Nuclear	#N/A	#N/A	#N/A
P98179	RNA-binding protein 3	Nuclear	#N/A	#N/A	#N/A
P99999	Cytochrome c	Nuclear	#N/A	cytosol	#N/A
Q00059	Transcription factor A, mitochondrial	Nuclear	#N/A	#N/A	#N/A
Q00325	Phosphate carrier protein, mitochondrial	#N/A	#N/A	#N/A	plasma membrane
Q00341	Vigilin	Nuclear	#N/A	cytosol	#N/A
Q00534	Cyclin-dependent kinase 6	Nuclear	#N/A	cytosol	#N/A
Q00577	Transcriptional activator protein Pur-alpha	Nuclear	#N/A	#N/A	#N/A
Q00610	Clathrin heavy chain 1	#N/A	#N/A	cytosol	plasma membrane
Q00653	Nuclear factor NF-kappa-B p100 subunit	Nuclear	#N/A	cytosol	#N/A
Q00688	Peptidyl-prolyl cis-trans isomerase FKBP3	Nuclear	#N/A	cytosol	#N/A
Q00796	Sorbitol dehydrogenase	#N/A	#N/A	cytosol	#N/A
Q01082	Spectrin beta chain, non-erythrocytic 1	Nuclear	#N/A	#N/A	plasma membrane
Q01085	Nucleolysin TIAR	Nuclear	#N/A	#N/A	#N/A
Q01105	Protein SET	Nuclear	#N/A	cytosol	#N/A
Q01130	Serine/arginine-rich splicing factor 2	Nuclear	#N/A	cytosol	#N/A
Q01433	AMP deaminase 2	#N/A	#N/A	cytosol	#N/A
Q01469	Fatty acid-binding protein 5	Nuclear	#N/A	cytosol	plasma membrane
Q01518	Adenylyl cyclase-associated protein 1	#N/A	#N/A	cytosol	plasma membrane
Q01658	Protein Dr1	Nuclear	#N/A	#N/A	#N/A
Q01813	ATP-dependent 6-phosphofructokinase, platelet type	Nuclear	#N/A	cytosol	#N/A
Q01844	RNA-binding protein EWS	Nuclear	#N/A	#N/A	plasma membrane
Q01970	1-phosphatidylinositol 4,5-bisphosphate phosphodiesterase beta-3	Nuclear	#N/A	cytosol	#N/A
Q01995	Transgelin	#N/A	#N/A	cytosol	#N/A
Q02153	Guanylate cyclase soluble subunit beta-1	#N/A	#N/A	cytosol	#N/A
Q02218	2-oxoglutarate dehydrogenase, mitochondrial	Nuclear	#N/A	#N/A	#N/A
Q02252	Methylmalonate-semialdehyde dehydrogenase [acylating], mitochondrial	Nuclear	#N/A	#N/A	#N/A
Q02413	Desmoglein-1	#N/A	#N/A	#N/A	plasma membrane
Q02539	Histone H1.1	Nuclear	#N/A	#N/A	#N/A
Q02543	60S ribosomal protein L18a	Nuclear	#N/A	cytosol	#N/A
Q02790	Peptidyl-prolyl cis-trans isomerase FKBP4	Nuclear	#N/A	cytosol	#N/A
Q02818	Nucleobindin-1	#N/A	#N/A	#N/A	#N/A
Q02878	60S ribosomal protein L6	Nuclear	#N/A	cytosol	#N/A
Q02880	DNA topoisomerase 2-beta	Nuclear	#N/A	cytosol	#N/A
Q02952	A-kinase anchor protein 12	#N/A	#N/A	cytosol	plasma membrane
Q02978	Mitochondrial 2-oxoglutarate/malate carrier protein	Nuclear	#N/A	#N/A	plasma membrane
Q03135	Caveolin-1	Nuclear	#N/A	#N/A	plasma membrane
Q03252	Lamin-B2	Nuclear	#N/A	#N/A	#N/A
Q03518	Antigen peptide transporter 1	#N/A	#N/A	#N/A	#N/A
Q03519	Antigen peptide transporter 2	Nuclear	#N/A	#N/A	#N/A
Q04206	Transcription factor p65	Nuclear	#N/A	cytosol	#N/A
Q04323	UBX domain-containing protein 1	Nuclear	#N/A	cytosol	#N/A
Q04446	1,4-alpha-glucan-branching enzyme	#N/A	#N/A	cytosol	#N/A
Q04637	Eukaryotic translation initiation factor 4 gamma 1	Nuclear	#N/A	cytosol	#N/A
Q04695	Keratin, type I cytoskeletal 17	#N/A	#N/A	#N/A	#N/A
Q04760	Lactoylglutathione lyase	Nuclear	#N/A	cytosol	plasma membrane
Q04837	Single-stranded DNA-binding protein, mitochondrial	Nuclear	#N/A	#N/A	#N/A
Q04917	14-3-3 protein eta	#N/A	#N/A	#N/A	plasma membrane
Q05048	Cleavage stimulation factor subunit 1	Nuclear	#N/A	#N/A	#N/A
Q05086	Ubiquitin-protein ligase E3A	Nuclear	#N/A	cytosol	#N/A
Q05519	Serine/arginine-rich splicing factor 11	Nuclear	#N/A	#N/A	#N/A
Q05682	Caldesmon	#N/A	#N/A	#N/A	plasma membrane
Q05707	Collagen alpha-1(XIV) chain	#N/A	Extracellular Matrix	#N/A	#N/A
Q06124	Tyrosine-protein phosphatase non-receptor type 11	Nuclear	#N/A	cytosol	#N/A
Q06136	3-ketodihydrosphingosine reductase	#N/A	#N/A	#N/A	#N/A
Q06203	Amidophosphoribosyltransferase	#N/A	#N/A	#N/A	#N/A
Q06210	Glutamine--fructose-6-phosphate aminotransferase [isomerizing] 1	Nuclear	#N/A	#N/A	#N/A
Q06323	Proteasome activator complex subunit 1	Nuclear	#N/A	cytosol	#N/A
Q06828	Fibromodulin	#N/A	Extracellular Matrix	#N/A	#N/A
Q06830	Peroxiredoxin-1	Nuclear	#N/A	cytosol	#N/A
Q07020	60S ribosomal protein L18	Nuclear	#N/A	cytosol	#N/A
Q07065	Cytoskeleton-associated protein 4	Nuclear	#N/A	cytosol	plasma membrane
Q07157	Tight junction protein ZO-1	#N/A	#N/A	cytosol	plasma membrane
Q07507	Dermatopontin	#N/A	Extracellular Matrix	#N/A	#N/A
Q07666	KH domain-containing, RNA-binding, signal transduction-associated protein 1	Nuclear	#N/A	#N/A	plasma membrane
Q07812	Apoptosis regulator BAX	Nuclear	#N/A	cytosol	#N/A
Q07817	Bcl-2-like protein 1	Nuclear	#N/A	cytosol	#N/A
Q07954	Prolow-density lipoprotein receptor-related protein 1	Nuclear	#N/A	#N/A	plasma membrane
Q07955	Serine/arginine-rich splicing factor 1	Nuclear	#N/A	#N/A	#N/A
Q07960	Rho GTPase-activating protein 1	#N/A	#N/A	#N/A	#N/A
Q08170	Serine/arginine-rich splicing factor 4	Nuclear	#N/A	#N/A	#N/A
Q08188	Protein-glutamine gamma-glutamyltransferase E	#N/A	#N/A	#N/A	plasma membrane
Q08209	Serine/threonine-protein phosphatase 2B catalytic subunit alpha isoform	Nuclear	#N/A	cytosol	plasma membrane
Q08211	ATP-dependent RNA helicase A	Nuclear	#N/A	cytosol	#N/A
Q08257	Quinone oxidoreductase	#N/A	#N/A	cytosol	#N/A
Q08378	Golgin subfamily A member 3	Nuclear	#N/A	cytosol	#N/A
Q08379	Golgin subfamily A member 2	#N/A	#N/A	#N/A	#N/A
Q08380	Galectin-3-binding protein	#N/A	Extracellular Matrix	#N/A	#N/A
Q08426	Peroxisomal bifunctional enzyme	#N/A	#N/A	#N/A	#N/A
Q08554	Desmocollin-1	#N/A	#N/A	#N/A	plasma membrane
Q08722	Leukocyte surface antigen CD47	#N/A	#N/A	#N/A	plasma membrane
Q08752	Peptidyl-prolyl cis-trans isomerase D	Nuclear	#N/A	cytosol	#N/A
Q08945	FACT complex subunit SSRP1	Nuclear	#N/A	cytosol	#N/A
Q08AF3	Schlafen family member 5	Nuclear	#N/A	#N/A	#N/A
Q08J23	tRNA (cytosine(34)-C(5))-methyltransferase	Nuclear	#N/A	#N/A	#N/A
Q09666	Neuroblast differentiation-associated protein AHNAK	Nuclear	#N/A	cytosol	plasma membrane
Q0VFZ6	Coiled-coil domain-containing protein 173	#N/A	#N/A	#N/A	#N/A
Q10567	AP-1 complex subunit beta-1	#N/A	#N/A	cytosol	#N/A
Q10570	Cleavage and polyadenylation specificity factor subunit 1	Nuclear	#N/A	#N/A	#N/A
Q10589	Bone marrow stromal antigen 2	#N/A	#N/A	cytosol	plasma membrane
Q10713	Mitochondrial-processing peptidase subunit alpha	#N/A	#N/A	#N/A	#N/A
Q12765	Secernin-1	Nuclear	#N/A	cytosol	#N/A
Q12769	Nuclear pore complex protein Nup160	Nuclear	#N/A	#N/A	#N/A
Q12792	Twinfilin-1	Nuclear	#N/A	cytosol	plasma membrane
Q12797	Aspartyl/asparaginyl beta-hydroxylase	#N/A	#N/A	#N/A	plasma membrane
Q12805	EGF-containing fibulin-like extracellular matrix protein 1	#N/A	Extracellular Matrix	#N/A	#N/A
Q12846	Syntaxin-4	#N/A	#N/A	#N/A	plasma membrane
Q12849	G-rich sequence factor 1	Nuclear	#N/A	#N/A	#N/A
Q12874	Splicing factor 3A subunit 3	Nuclear	#N/A	#N/A	#N/A
Q12882	Dihydropyrimidine dehydrogenase [NADP(+)]	#N/A	#N/A	cytosol	#N/A
Q12888	TP53-binding protein 1	Nuclear	#N/A	#N/A	#N/A
Q12904	Aminoacyl tRNA synthase complex-interacting multifunctional protein 1	Nuclear	#N/A	cytosol	#N/A
Q12905	Interleukin enhancer-binding factor 2	Nuclear	#N/A	#N/A	#N/A
Q12906	Interleukin enhancer-binding factor 3	Nuclear	#N/A	#N/A	#N/A
Q12907	Vesicular integral-membrane protein VIP36	#N/A	#N/A	#N/A	plasma membrane
Q12955	Ankyrin-3	#N/A	#N/A	#N/A	plasma membrane
Q12959	Disks large homolog 1	Nuclear	Extracellular Matrix	#N/A	plasma membrane
Q12965	Unconventional myosin-Ie	Nuclear	#N/A	cytosol	plasma membrane
Q12972	Nuclear inhibitor of protein phosphatase 1	Nuclear	#N/A	#N/A	#N/A
Q12996	Cleavage stimulation factor subunit 3	Nuclear	#N/A	#N/A	#N/A
Q13011	Delta(3,5)-Delta(2,4)-dienoyl-CoA isomerase, mitochondrial	#N/A	#N/A	#N/A	#N/A
Q13033	Striatin-3	Nuclear	#N/A	cytosol	plasma membrane
Q13045	Protein flightless-1 homolog	Nuclear	#N/A	cytosol	#N/A
Q13057	Bifunctional coenzyme A synthase	#N/A	#N/A	#N/A	#N/A
Q13085	Acetyl-CoA carboxylase 1	Nuclear	#N/A	cytosol	#N/A
Q13098	COP9 signalosome complex subunit 1	Nuclear	#N/A	cytosol	#N/A
Q13099	Intraflagellar transport protein 88 homolog	#N/A	#N/A	#N/A	#N/A
Q13126	S-methyl-5'-thioadenosine phosphorylase	Nuclear	#N/A	cytosol	#N/A
Q13131	5'-AMP-activated protein kinase catalytic subunit alpha-1	Nuclear	#N/A	cytosol	plasma membrane
Q13148	TAR DNA-binding protein 43	Nuclear	#N/A	#N/A	#N/A
Q13151	Heterogeneous nuclear ribonucleoprotein A0	Nuclear	#N/A	#N/A	#N/A
Q13162	Peroxiredoxin-4	Nuclear	#N/A	cytosol	#N/A
Q13177	Serine/threonine-protein kinase PAK 2	Nuclear	#N/A	cytosol	#N/A
Q13185	Chromobox protein homolog 3	Nuclear	#N/A	#N/A	#N/A
Q13200	26S proteasome non-ATPase regulatory subunit 2	Nuclear	#N/A	#N/A	#N/A
Q13207	T-box transcription factor TBX2	Nuclear	#N/A	cytosol	#N/A
Q13217	DnaJ homolog subfamily C member 3	#N/A	#N/A	cytosol	#N/A
Q13228	Methanethiol oxidase	Nuclear	#N/A	cytosol	#N/A
Q13232	Nucleoside diphosphate kinase 3	Nuclear	#N/A	cytosol	#N/A
Q13242	Serine/arginine-rich splicing factor 9	Nuclear	#N/A	#N/A	#N/A
Q13247	Serine/arginine-rich splicing factor 6	Nuclear	#N/A	#N/A	#N/A
Q13263	Transcription intermediary factor 1-beta	Nuclear	#N/A	#N/A	#N/A
Q13283	Ras GTPase-activating protein-binding protein 1	Nuclear	#N/A	cytosol	plasma membrane
Q13308	Inactive tyrosine-protein kinase 7	#N/A	#N/A	#N/A	plasma membrane
Q13310	Polyadenylate-binding protein 4	Nuclear	#N/A	cytosol	#N/A
Q13330	Metastasis-associated protein MTA1	Nuclear	#N/A	cytosol	#N/A
Q13347	Eukaryotic translation initiation factor 3 subunit I	#N/A	#N/A	cytosol	#N/A
Q13363	C-terminal-binding protein 1	Nuclear	#N/A	#N/A	#N/A
Q13404	Ubiquitin-conjugating enzyme E2 variant 1	Nuclear	#N/A	cytosol	#N/A
Q13409	Cytoplasmic dynein 1 intermediate chain 2	Nuclear	#N/A	cytosol	#N/A
Q13418	Integrin-linked protein kinase	Nuclear	#N/A	#N/A	plasma membrane
Q13423	NAD(P) transhydrogenase, mitochondrial	#N/A	#N/A	cytosol	#N/A
Q13425	Beta-2-syntrophin	Nuclear	#N/A	#N/A	plasma membrane
Q13428	Treacle protein	Nuclear	#N/A	cytosol	#N/A
Q13435	Splicing factor 3B subunit 2	Nuclear	#N/A	#N/A	#N/A
Q13442	28 kDa heat- and acid-stable phosphoprotein	#N/A	#N/A	cytosol	plasma membrane
Q13445	Transmembrane emp24 domain-containing protein 1	#N/A	#N/A	#N/A	plasma membrane
Q13449	Limbic system-associated membrane protein	#N/A	#N/A	cytosol	plasma membrane
Q13464	Rho-associated protein kinase 1	#N/A	#N/A	#N/A	plasma membrane
Q13488	V-type proton ATPase 116 kDa subunit a isoform 3	Nuclear	#N/A	#N/A	plasma membrane
Q13492	Phosphatidylinositol-binding clathrin assembly protein	Nuclear	#N/A	#N/A	plasma membrane
Q13510	Acid ceramidase	Nuclear	#N/A	#N/A	#N/A
Q13523	Serine/threonine-protein kinase PRP4 homolog	Nuclear	#N/A	#N/A	#N/A
Q13526	Peptidyl-prolyl cis-trans isomerase NIMA-interacting 1	Nuclear	#N/A	cytosol	#N/A
Q13554	Calcium/calmodulin-dependent protein kinase type II subunit beta	#N/A	#N/A	cytosol	plasma membrane
Q13557	Calcium/calmodulin-dependent protein kinase type II subunit delta	Nuclear	#N/A	#N/A	plasma membrane
Q13561	Dynactin subunit 2	#N/A	#N/A	cytosol	#N/A
Q13564	NEDD8-activating enzyme E1 regulatory subunit	Nuclear	#N/A	#N/A	plasma membrane
Q13573	SNW domain-containing protein 1	Nuclear	#N/A	cytosol	#N/A
Q13576	Ras GTPase-activating-like protein IQGAP2	#N/A	#N/A	#N/A	plasma membrane
Q13586	Stromal interaction molecule 1	#N/A	#N/A	#N/A	plasma membrane
Q13595	Transformer-2 protein homolog alpha	Nuclear	#N/A	#N/A	#N/A
Q13596	Sorting nexin-1	#N/A	#N/A	cytosol	#N/A
Q13618	Cullin-3	Nuclear	#N/A	#N/A	plasma membrane
Q13620	Cullin-4B	Nuclear	#N/A	cytosol	#N/A
Q13630	GDP-L-fucose synthase	Nuclear	#N/A	cytosol	#N/A
Q13724	Mannosyl-oligosaccharide glucosidase	#N/A	#N/A	#N/A	#N/A
Q13740	CD166 antigen	#N/A	#N/A	#N/A	plasma membrane
Q13751	Laminin subunit beta-3	#N/A	Extracellular Matrix	#N/A	#N/A
Q13753	Laminin subunit gamma-2	#N/A	Extracellular Matrix	#N/A	#N/A
Q13813	Spectrin alpha chain, non-erythrocytic 1	#N/A	#N/A	#N/A	plasma membrane
Q13825	Methylglutaconyl-CoA hydratase, mitochondrial	#N/A	#N/A	#N/A	#N/A
Q13835	Plakophilin-1	Nuclear	#N/A	#N/A	plasma membrane
Q13838	Spliceosome RNA helicase DDX39B	Nuclear	#N/A	#N/A	#N/A
Q13884	Beta-1-syntrophin	#N/A	#N/A	#N/A	plasma membrane
Q13885	Tubulin beta-2A chain	Nuclear	#N/A	#N/A	#N/A
Q13907	Isopentenyl-diphosphate Delta-isomerase 1	#N/A	#N/A	#N/A	#N/A
Q13938	Calcyphosin	Nuclear	#N/A	cytosol	plasma membrane
Q13951	Core-binding factor subunit beta	Nuclear	#N/A	cytosol	#N/A
Q13976	cGMP-dependent protein kinase 1	#N/A	#N/A	cytosol	plasma membrane
Q14011	Cold-inducible RNA-binding protein	Nuclear	#N/A	#N/A	#N/A
Q14019	Coactosin-like protein	Nuclear	#N/A	cytosol	plasma membrane
Q14103	Heterogeneous nuclear ribonucleoprotein D0	Nuclear	#N/A	cytosol	#N/A
Q14108	Lysosome membrane protein 2	#N/A	#N/A	cytosol	plasma membrane
Q14112	Nidogen-2	#N/A	Extracellular Matrix	#N/A	plasma membrane
Q14126	Desmoglein-2	#N/A	#N/A	#N/A	plasma membrane
Q14134	Tripartite motif-containing protein 29	Nuclear	#N/A	cytosol	#N/A
Q14151	Scaffold attachment factor B2	Nuclear	#N/A	#N/A	#N/A
Q14152	Eukaryotic translation initiation factor 3 subunit A	Nuclear	#N/A	cytosol	#N/A
Q14155	Rho guanine nucleotide exchange factor 7	#N/A	#N/A	#N/A	#N/A
Q14157	Ubiquitin-associated protein 2-like	Nuclear	#N/A	cytosol	#N/A
Q14160	Protein scribble homolog	Nuclear	#N/A	#N/A	plasma membrane
Q14165	Malectin	#N/A	#N/A	#N/A	#N/A
Q14166	Tubulin--tyrosine ligase-like protein 12	Nuclear	#N/A	cytosol	plasma membrane
Q14185	Dedicator of cytokinesis protein 1	Nuclear	#N/A	cytosol	#N/A
Q14194	Dihydropyrimidinase-related protein 1	#N/A	#N/A	cytosol	#N/A
Q14195	Dihydropyrimidinase-related protein 3	#N/A	#N/A	cytosol	#N/A
Q14203	Dynactin subunit 1	Nuclear	#N/A	#N/A	#N/A
Q14204	Cytoplasmic dynein 1 heavy chain 1	#N/A	#N/A	cytosol	#N/A
Q14240	Eukaryotic initiation factor 4A-II	#N/A	#N/A	cytosol	#N/A
Q14247	Src substrate cortactin	#N/A	#N/A	cytosol	plasma membrane
Q14249	Endonuclease G, mitochondrial	Nuclear	#N/A	cytosol	#N/A
Q14254	Flotillin-2	#N/A	#N/A	#N/A	plasma membrane
Q14257	Reticulocalbin-2	Nuclear	#N/A	#N/A	#N/A
Q14258	E3 ubiquitin/ISG15 ligase TRIM25	Nuclear	#N/A	cytosol	#N/A
Q14315	Filamin-C	#N/A	#N/A	cytosol	plasma membrane
Q14318	Peptidyl-prolyl cis-trans isomerase FKBP8	#N/A	#N/A	cytosol	#N/A
Q14344	Guanine nucleotide-binding protein subunit alpha-13	Nuclear	#N/A	cytosol	plasma membrane
Q14444	Caprin-1	#N/A	#N/A	cytosol	#N/A
Q14498	RNA-binding protein 39	Nuclear	#N/A	#N/A	#N/A
Q14554	Protein disulfide-isomerase A5	Nuclear	#N/A	#N/A	plasma membrane
Q14558	Phosphoribosyl pyrophosphate synthase-associated protein 1	#N/A	#N/A	cytosol	#N/A
Q14566	DNA replication licensing factor MCM6	Nuclear	#N/A	#N/A	#N/A
Q14573	Inositol 1,4,5-trisphosphate receptor type 3	Nuclear	#N/A	#N/A	plasma membrane
Q14574	Desmocollin-3	#N/A	#N/A	#N/A	plasma membrane
Q14624	Inter-alpha-trypsin inhibitor heavy chain H4	#N/A	Extracellular Matrix	#N/A	plasma membrane
Q14669	E3 ubiquitin-protein ligase TRIP12	Nuclear	#N/A	#N/A	#N/A
Q14677	Clathrin interactor 1	Nuclear	#N/A	#N/A	plasma membrane
Q14683	Structural maintenance of chromosomes protein 1A	Nuclear	#N/A	cytosol	#N/A
Q14690	Protein RRP5 homolog	Nuclear	#N/A	cytosol	#N/A
Q14694	Ubiquitin carboxyl-terminal hydrolase 10	Nuclear	#N/A	cytosol	#N/A
Q14697	Neutral alpha-glucosidase AB	#N/A	#N/A	#N/A	#N/A
Q14699	Raftlin	#N/A	#N/A	#N/A	plasma membrane
Q14728	Major facilitator superfamily domain-containing protein 10	Nuclear	#N/A	#N/A	plasma membrane
Q14739	Delta(14)-sterol reductase LBR	Nuclear	#N/A	#N/A	#N/A
Q14764	Major vault protein	Nuclear	#N/A	cytosol	#N/A
Q14767	Latent-transforming growth factor beta-binding protein 2	Nuclear	Extracellular Matrix	#N/A	#N/A
Q14789	Golgin subfamily B member 1	#N/A	#N/A	#N/A	#N/A
Q14839	Chromodomain-helicase-DNA-binding protein 4	Nuclear	#N/A	#N/A	#N/A
Q14847	LIM and SH3 domain protein 1	#N/A	#N/A	cytosol	plasma membrane
Q14894	Ketimine reductase mu-crystallin	Nuclear	#N/A	cytosol	#N/A
Q14914	Prostaglandin reductase 1	#N/A	#N/A	#N/A	#N/A
Q14966	Zinc finger protein 638	Nuclear	#N/A	#N/A	#N/A
Q14974	Importin subunit beta-1	Nuclear	#N/A	cytosol	#N/A
Q14978	Nucleolar and coiled-body phosphoprotein 1	Nuclear	#N/A	#N/A	#N/A
Q14980	Nuclear mitotic apparatus protein 1	Nuclear	#N/A	cytosol	plasma membrane
Q14999	Cullin-7	Nuclear	#N/A	#N/A	#N/A
Q14BN4	Sarcolemmal membrane-associated protein	#N/A	#N/A	#N/A	plasma membrane
Q14C86	GTPase-activating protein and VPS9 domain-containing protein 1	#N/A	#N/A	cytosol	plasma membrane
Q15005	Signal peptidase complex subunit 2	Nuclear	#N/A	#N/A	plasma membrane
Q15006	ER membrane protein complex subunit 2	#N/A	#N/A	#N/A	#N/A
Q15008	26S proteasome non-ATPase regulatory subunit 6	Nuclear	#N/A	#N/A	#N/A
Q15019	Septin-2	Nuclear	#N/A	#N/A	plasma membrane
Q15020	Squamous cell carcinoma antigen recognized by T-cells 3	Nuclear	#N/A	#N/A	#N/A
Q15029	116 kDa U5 small nuclear ribonucleoprotein component	Nuclear	#N/A	cytosol	#N/A
Q15036	Sorting nexin-17	#N/A	#N/A	cytosol	#N/A
Q15046	Lysine--tRNA ligase	Nuclear	#N/A	cytosol	plasma membrane
Q15050	Ribosome biogenesis regulatory protein homolog	Nuclear	#N/A	#N/A	#N/A
Q15056	Eukaryotic translation initiation factor 4H	Nuclear	#N/A	cytosol	#N/A
Q15063	Periostin	Nuclear	Extracellular Matrix	#N/A	#N/A
Q15075	Early endosome antigen 1	#N/A	#N/A	cytosol	plasma membrane
Q15084	Protein disulfide-isomerase A6	#N/A	#N/A	cytosol	plasma membrane
Q15102	Platelet-activating factor acetylhydrolase IB subunit gamma	#N/A	#N/A	#N/A	#N/A
Q15121	Astrocytic phosphoprotein PEA-15	Nuclear	#N/A	cytosol	#N/A
Q15124	Phosphoglucomutase-like protein 5	#N/A	#N/A	cytosol	plasma membrane
Q15126	Phosphomevalonate kinase	#N/A	#N/A	cytosol	#N/A
Q15149	Plectin	#N/A	#N/A	cytosol	plasma membrane
Q15154	Pericentriolar material 1 protein	Nuclear	#N/A	cytosol	#N/A
Q15155	Nodal modulator 1	#N/A	#N/A	#N/A	#N/A
Q15165	Serum paraoxonase/arylesterase 2	Nuclear	#N/A	#N/A	plasma membrane
Q15185	Prostaglandin E synthase 3	Nuclear	#N/A	cytosol	#N/A
Q15233	Non-POU domain-containing octamer-binding protein	Nuclear	#N/A	#N/A	#N/A
Q15257	Serine/threonine-protein phosphatase 2A activator	Nuclear	#N/A	cytosol	#N/A
Q15286	Ras-related protein Rab-35	#N/A	#N/A	#N/A	plasma membrane
Q15291	Retinoblastoma-binding protein 5	Nuclear	#N/A	#N/A	#N/A
Q15293	Reticulocalbin-1	#N/A	#N/A	#N/A	#N/A
Q15334	Lethal(2) giant larvae protein homolog 1	#N/A	#N/A	#N/A	plasma membrane
Q15363	Transmembrane emp24 domain-containing protein 2	#N/A	#N/A	#N/A	#N/A
Q15365	Poly(rC)-binding protein 1	Nuclear	#N/A	cytosol	#N/A
Q15366	Poly(rC)-binding protein 2	Nuclear	#N/A	cytosol	#N/A
Q15370	Elongin-B	Nuclear	#N/A	#N/A	#N/A
Q15392	Delta(24)-sterol reductase	Nuclear	#N/A	cytosol	#N/A
Q15393	Splicing factor 3B subunit 3	Nuclear	#N/A	#N/A	#N/A
Q15404	Ras suppressor protein 1	#N/A	#N/A	#N/A	#N/A
Q15417	Calponin-3	Nuclear	#N/A	cytosol	#N/A
Q15424	Scaffold attachment factor B1	Nuclear	#N/A	#N/A	#N/A
Q15435	Protein phosphatase 1 regulatory subunit 7	Nuclear	#N/A	#N/A	#N/A
Q15436	Protein transport protein Sec23A	Nuclear	#N/A	cytosol	#N/A
Q15437	Protein transport protein Sec23B	#N/A	#N/A	cytosol	#N/A
Q15459	Splicing factor 3A subunit 1	Nuclear	#N/A	#N/A	#N/A
Q15477	Helicase SKI2W	Nuclear	#N/A	cytosol	#N/A
Q15517	Corneodesmosin	#N/A	#N/A	#N/A	plasma membrane
Q15582	Transforming growth factor-beta-induced protein ig-h3	#N/A	Extracellular Matrix	#N/A	#N/A
Q15599	Na(+)/H(+) exchange regulatory cofactor NHE-RF2	Nuclear	#N/A	#N/A	plasma membrane
Q15628	Tumor necrosis factor receptor type 1-associated DEATH domain protein	Nuclear	#N/A	cytosol	plasma membrane
Q15631	Translin	Nuclear	#N/A	#N/A	#N/A
Q15637	Splicing factor 1	Nuclear	#N/A	#N/A	#N/A
Q15642	Cdc42-interacting protein 4	Nuclear	#N/A	#N/A	plasma membrane
Q15691	Microtubule-associated protein RP/EB family member 1	#N/A	#N/A	cytosol	plasma membrane
Q15717	ELAV-like protein 1	Nuclear	#N/A	cytosol	#N/A
Q15738	Sterol-4-alpha-carboxylate 3-dehydrogenase, decarboxylating	#N/A	#N/A	#N/A	#N/A
Q15746	Myosin light chain kinase, smooth muscle	#N/A	#N/A	#N/A	plasma membrane
Q15758	Neutral amino acid transporter B(0)	#N/A	#N/A	#N/A	plasma membrane
Q15785	Mitochondrial import receptor subunit TOM34	Nuclear	#N/A	cytosol	#N/A
Q15814	Tubulin-specific chaperone C	#N/A	#N/A	cytosol	#N/A
Q15833	Syntaxin-binding protein 2	#N/A	#N/A	cytosol	plasma membrane
Q15836	Vesicle-associated membrane protein 3	#N/A	#N/A	cytosol	plasma membrane
Q15843	NEDD8	Nuclear	#N/A	cytosol	#N/A
Q15942	Zyxin	Nuclear	#N/A	cytosol	plasma membrane
Q16181	Septin-7	Nuclear	#N/A	cytosol	plasma membrane
Q16204	Coiled-coil domain-containing protein 6	#N/A	#N/A	cytosol	#N/A
Q16363	Laminin subunit alpha-4	#N/A	Extracellular Matrix	cytosol	plasma membrane
Q16401	26S proteasome non-ATPase regulatory subunit 5	Nuclear	#N/A	cytosol	#N/A
Q16512	Serine/threonine-protein kinase N1	Nuclear	#N/A	#N/A	plasma membrane
Q16513	Serine/threonine-protein kinase N2	Nuclear	#N/A	cytosol	plasma membrane
Q16531	DNA damage-binding protein 1	Nuclear	#N/A	#N/A	#N/A
Q16543	Hsp90 co-chaperone Cdc37	Nuclear	#N/A	cytosol	#N/A
Q16555	Dihydropyrimidinase-related protein 2	#N/A	#N/A	cytosol	plasma membrane
Q16576	Histone-binding protein RBBP7	Nuclear	#N/A	cytosol	#N/A
Q16625	Occludin	#N/A	#N/A	#N/A	plasma membrane
Q16629	Serine/arginine-rich splicing factor 7	Nuclear	#N/A	#N/A	#N/A
Q16630	Cleavage and polyadenylation specificity factor subunit 6	Nuclear	#N/A	#N/A	#N/A
Q16643	Drebrin	#N/A	#N/A	cytosol	plasma membrane
Q16658	Fascin	#N/A	#N/A	cytosol	plasma membrane
Q16666	Gamma-interferon-inducible protein 16	Nuclear	#N/A	cytosol	#N/A
Q16698	2,4-dienoyl-CoA reductase, mitochondrial	Nuclear	#N/A	cytosol	#N/A
Q16762	Thiosulfate sulfurtransferase	#N/A	#N/A	#N/A	#N/A
Q16774	Guanylate kinase	#N/A	#N/A	cytosol	#N/A
Q16775	Hydroxyacylglutathione hydrolase, mitochondrial	#N/A	#N/A	#N/A	#N/A
Q16787	Laminin subunit alpha-3	#N/A	Extracellular Matrix	#N/A	#N/A
Q16795	NADH dehydrogenase [ubiquinone] 1 alpha subcomplex subunit 9, mitochondrial	Nuclear	#N/A	#N/A	#N/A
Q16822	Phosphoenolpyruvate carboxykinase [GTP], mitochondrial	#N/A	#N/A	cytosol	#N/A
Q16836	Hydroxyacyl-coenzyme A dehydrogenase, mitochondrial	Nuclear	#N/A	#N/A	#N/A
Q16850	Lanosterol 14-alpha demethylase	#N/A	#N/A	#N/A	#N/A
Q16851	UTP--glucose-1-phosphate uridylyltransferase	Nuclear	#N/A	#N/A	#N/A
Q16853	Membrane primary amine oxidase	#N/A	#N/A	cytosol	plasma membrane
Q16854	Deoxyguanosine kinase, mitochondrial	Nuclear	#N/A	cytosol	#N/A
Q16881	Thioredoxin reductase 1, cytoplasmic	Nuclear	#N/A	#N/A	#N/A
Q16891	MICOS complex subunit MIC60	#N/A	#N/A	#N/A	#N/A
Q1KMD3	Heterogeneous nuclear ribonucleoprotein U-like protein 2	Nuclear	#N/A	#N/A	#N/A
Q1MSJ5	Centrosome and spindle pole-associated protein 1	#N/A	#N/A	#N/A	#N/A
Q27J81	Inverted formin-2	Nuclear	#N/A	#N/A	#N/A
Q29RF7	Sister chromatid cohesion protein PDS5 homolog A	Nuclear	#N/A	#N/A	plasma membrane
Q2PPJ7	Ral GTPase-activating protein subunit alpha-2	Nuclear	#N/A	cytosol	plasma membrane
Q2TAA2	Isoamyl acetate-hydrolyzing esterase 1 homolog	Nuclear	#N/A	#N/A	#N/A
Q2TAC2	Coiled-coil domain-containing protein 57	#N/A	#N/A	cytosol	#N/A
Q2TAY7	WD40 repeat-containing protein SMU1	Nuclear	#N/A	#N/A	#N/A
Q30154	HLA class II histocompatibility antigen, DR beta 5 chain	#N/A	#N/A	#N/A	plasma membrane
Q31612	HLA class I histocompatibility antigen, B-73 alpha chain	#N/A	#N/A	#N/A	#N/A
Q32MZ4	Leucine-rich repeat flightless-interacting protein 1	Nuclear	#N/A	cytosol	plasma membrane
Q32P28	Prolyl 3-hydroxylase 1	Nuclear	Extracellular Matrix	#N/A	#N/A
Q32P44	Echinoderm microtubule-associated protein-like 3	Nuclear	#N/A	#N/A	#N/A
Q3KQU3	MAP7 domain-containing protein 1	#N/A	#N/A	cytosol	#N/A
Q3LXA3	Triokinase/FMN cyclase	Nuclear	#N/A	cytosol	#N/A
Q3SXM5	Inactive hydroxysteroid dehydrogenase-like protein 1	#N/A	#N/A	#N/A	#N/A
Q3YEC7	Rab-like protein 6	Nuclear	#N/A	cytosol	#N/A
Q3ZCQ8	Mitochondrial import inner membrane translocase subunit TIM50	Nuclear	#N/A	#N/A	#N/A
Q460N5	Protein mono-ADP-ribosyltransferase PARP14	Nuclear	#N/A	cytosol	plasma membrane
Q4G0J3	La-related protein 7	Nuclear	#N/A	cytosol	#N/A
Q4G0N4	NAD kinase 2, mitochondrial	#N/A	#N/A	#N/A	#N/A
Q4G0P3	Hydrocephalus-inducing protein homolog	#N/A	#N/A	cytosol	plasma membrane
Q4G0X9	Coiled-coil domain-containing protein 40	#N/A	#N/A	#N/A	#N/A
Q4V328	GRIP1-associated protein 1	Nuclear	#N/A	cytosol	#N/A
Q52LJ0	Protein FAM98B	Nuclear	#N/A	#N/A	#N/A
Q53EL6	Programmed cell death protein 4	Nuclear	#N/A	cytosol	#N/A
Q53EV4	Leucine-rich repeat-containing protein 23	Nuclear	#N/A	cytosol	#N/A
Q53F19	Nuclear cap-binding protein subunit 3	Nuclear	#N/A	#N/A	#N/A
Q53FA7	Quinone oxidoreductase PIG3	#N/A	#N/A	#N/A	#N/A
Q53GG5	PDZ and LIM domain protein 3	#N/A	#N/A	cytosol	#N/A
Q53GS9	U4/U6.U5 tri-snRNP-associated protein 2	Nuclear	#N/A	#N/A	#N/A
Q53H96	Pyrroline-5-carboxylate reductase 3	#N/A	#N/A	cytosol	#N/A
Q53S08	Ras-related protein Rab-6D	#N/A	#N/A	cytosol	#N/A
Q53T59	HCLS1-binding protein 3	Nuclear	#N/A	cytosol	#N/A
Q569K6	Coiled-coil domain-containing protein 157	#N/A	#N/A	#N/A	#N/A
Q5BJF6	Outer dense fiber protein 2	Nuclear	#N/A	#N/A	#N/A
Q5BKZ1	DBIRD complex subunit ZNF326	Nuclear	#N/A	#N/A	#N/A
Q5D862	Filaggrin-2	Nuclear	#N/A	#N/A	plasma membrane
Q5GFL6	von Willebrand factor A domain-containing protein 2	#N/A	Extracellular Matrix	#N/A	#N/A
Q5H8C1	FRAS1-related extracellular matrix protein 1	#N/A	Extracellular Matrix	#N/A	#N/A
Q5HYI8	Rab-like protein 3	#N/A	#N/A	#N/A	#N/A
Q5JR98	Tctex1 domain-containing protein 4	Nuclear	#N/A	#N/A	#N/A
Q5JRX3	Presequence protease, mitochondrial	#N/A	#N/A	#N/A	#N/A
Q5JST6	EF-hand domain-containing family member C2	Nuclear	#N/A	#N/A	plasma membrane
Q5JTH9	RRP12-like protein	Nuclear	#N/A	cytosol	plasma membrane
Q5JTV8	Torsin-1A-interacting protein 1	Nuclear	#N/A	#N/A	#N/A
Q5JTZ9	Alanine--tRNA ligase, mitochondrial	#N/A	#N/A	#N/A	#N/A
Q5JU00	Dynein regulatory complex subunit 5	#N/A	#N/A	#N/A	#N/A
Q5JU67	Cilia- and flagella-associated protein 157	#N/A	#N/A	cytosol	plasma membrane
Q5JVL4	EF-hand domain-containing protein 1	#N/A	#N/A	#N/A	#N/A
Q5JWF2	Guanine nucleotide-binding protein G(s) subunit alpha isoforms XLas	#N/A	#N/A	cytosol	plasma membrane
Q5KU26	Collectin-12	#N/A	Extracellular Matrix	#N/A	#N/A
Q5QJ74	Tubulin-specific chaperone cofactor E-like protein	#N/A	#N/A	#N/A	#N/A
Q5R3I4	Tetratricopeptide repeat protein 38	#N/A	#N/A	cytosol	#N/A
Q5RHP9	Glutamate-rich protein 3	#N/A	#N/A	#N/A	#N/A
Q5RKV6	Exosome complex component MTR3	Nuclear	#N/A	cytosol	#N/A
Q5SRE7	Phytanoyl-CoA dioxygenase domain-containing protein 1	Nuclear	#N/A	#N/A	#N/A
Q5SSJ5	Heterochromatin protein 1-binding protein 3	Nuclear	#N/A	#N/A	#N/A
Q5SW79	Centrosomal protein of 170 kDa	#N/A	#N/A	cytosol	#N/A
Q5SZK8	FRAS1-related extracellular matrix protein 2	#N/A	Extracellular Matrix	cytosol	plasma membrane
Q5T0B9	Zinc finger protein 362	Nuclear	#N/A	#N/A	#N/A
Q5T0N1	Cilia- and flagella-associated protein 70	#N/A	#N/A	#N/A	#N/A
Q5T124	UBX domain-containing protein 11	Nuclear	#N/A	cytosol	#N/A
Q5T1J5	Putative coiled-coil-helix-coiled-coil-helix domain-containing protein CHCHD2P9, mitochondrial;Coiled-coil-helix-coiled-coil-helix domain-containing protein 2	Nuclear	#N/A	#N/A	#N/A
Q5T447	E3 ubiquitin-protein ligase HECTD3	#N/A	#N/A	#N/A	#N/A
Q5T4S7	E3 ubiquitin-protein ligase UBR4	Nuclear	#N/A	cytosol	#N/A
Q5T5A4	Protein C1orf194	#N/A	#N/A	#N/A	#N/A
Q5T5P2	Sickle tail protein homolog	Nuclear	#N/A	cytosol	#N/A
Q5T655	Cilia- and flagella-associated protein 58	#N/A	#N/A	cytosol	plasma membrane
Q5T749	Keratinocyte proline-rich protein	#N/A	#N/A	#N/A	#N/A
Q5T750	Skin-specific protein 32	#N/A	#N/A	cytosol	plasma membrane
Q5T8P6	RNA-binding protein 26	Nuclear	#N/A	#N/A	#N/A
Q5TA45	Integrator complex subunit 11	Nuclear	#N/A	cytosol	#N/A
Q5TDH0	Protein DDI1 homolog 2	Nuclear	#N/A	cytosol	#N/A
Q5TEC6	Histone H3	Nuclear	#N/A	#N/A	#N/A
Q5TZA2	Rootletin	#N/A	#N/A	cytosol	plasma membrane
Q5VT52	Regulation of nuclear pre-mRNA domain-containing protein 2	Nuclear	#N/A	#N/A	#N/A
Q5VTH2	Protein Flattop	#N/A	#N/A	#N/A	plasma membrane
Q5VTR2	E3 ubiquitin-protein ligase BRE1A	Nuclear	#N/A	#N/A	#N/A
Q5VTU8	ATP synthase subunit epsilon, mitochondrial;ATP synthase subunit epsilon-like protein, mitochondrial	#N/A	#N/A	#N/A	#N/A
Q5VW32	BRO1 domain-containing protein BROX	Nuclear	#N/A	cytosol	#N/A
Q5XUX1	F-box/WD repeat-containing protein 9	#N/A	#N/A	cytosol	#N/A
Q63HN8	RING-type domain-containing protein;E3 ubiquitin-protein ligase RNF213	Nuclear	#N/A	cytosol	#N/A
Q63HR2	Tensin-2	#N/A	#N/A	#N/A	plasma membrane
Q63ZY3	KN motif and ankyrin repeat domain-containing protein 2	Nuclear	#N/A	cytosol	#N/A
Q641Q2	WASH complex subunit 2A;WASH complex subunit 2C	Nuclear	#N/A	cytosol	plasma membrane
Q66GS9	Centrosomal protein of 135 kDa	#N/A	#N/A	#N/A	#N/A
Q66K14	TBC1 domain family member 9B	Nuclear	#N/A	#N/A	plasma membrane
Q66K74	Microtubule-associated protein 1S	Nuclear	#N/A	cytosol	#N/A
Q68CZ1	Protein fantom	Nuclear	#N/A	cytosol	plasma membrane
Q68CZ2	Tensin-3	#N/A	#N/A	cytosol	#N/A
Q68E01	Integrator complex subunit 3	Nuclear	#N/A	#N/A	#N/A
Q68EM7	Rho GTPase-activating protein 17	Nuclear	#N/A	cytosol	plasma membrane
Q6DD88	Atlastin-3	#N/A	#N/A	#N/A	#N/A
Q6DKJ4	Nucleoredoxin	Nuclear	#N/A	cytosol	#N/A
Q6DN03	Putative histone H2B type 2-C;Putative histone H2B type 2-D	Nuclear	#N/A	#N/A	#N/A
Q6DT37	Serine/threonine-protein kinase MRCK gamma	#N/A	#N/A	cytosol	#N/A
Q6FI81	Anamorsin	Nuclear	#N/A	#N/A	#N/A
Q6GMV3	Putative peptidyl-tRNA hydrolase PTRHD1	Nuclear	#N/A	#N/A	#N/A
Q6IBS0	Twinfilin-2	#N/A	#N/A	#N/A	#N/A
Q6IPM2	IQ domain-containing protein E	Nuclear	#N/A	cytosol	plasma membrane
Q6IQ22	Ras-related protein Rab-12	#N/A	#N/A	#N/A	plasma membrane
Q6IQ23	Pleckstrin homology domain-containing family A member 7	Nuclear	#N/A	cytosol	#N/A
Q6L8Q7	2',5'-phosphodiesterase 12	#N/A	#N/A	#N/A	#N/A
Q6NTE8	MRN complex-interacting protein	Nuclear	#N/A	cytosol	plasma membrane
Q6NUK1	Calcium-binding mitochondrial carrier protein SCaMC-1	#N/A	#N/A	#N/A	#N/A
Q6NVY1	3-hydroxyisobutyryl-CoA hydrolase, mitochondrial	#N/A	#N/A	#N/A	#N/A
Q6NXT6	Transmembrane anterior posterior transformation protein 1 homolog	Nuclear	#N/A	cytosol	#N/A
Q6NY19	KN motif and ankyrin repeat domain-containing protein 3	#N/A	#N/A	#N/A	plasma membrane
Q6NYC8	Phostensin	Nuclear	#N/A	#N/A	plasma membrane
Q6NZ67	Mitotic-spindle organizing protein 2B;Mitotic-spindle organizing protein 2A	Nuclear	#N/A	cytosol	#N/A
Q6NZI2	Caveolae-associated protein 1	Nuclear	#N/A	cytosol	plasma membrane
Q6NZY4	Zinc finger CCHC domain-containing protein 8	Nuclear	#N/A	#N/A	#N/A
Q6P1J9	Parafibromin	Nuclear	#N/A	cytosol	#N/A
Q6P1M3	LLGL scribble cell polarity complex component 2	#N/A	#N/A	cytosol	plasma membrane
Q6P1N0	Coiled-coil and C2 domain-containing protein 1A	Nuclear	#N/A	cytosol	plasma membrane
Q6P1X6	UPF0598 protein C8orf82	Nuclear	#N/A	#N/A	#N/A
Q6P2E9	Enhancer of mRNA-decapping protein 4	Nuclear	#N/A	cytosol	#N/A
Q6P2Q9	Pre-mRNA-processing-splicing factor 8	Nuclear	#N/A	#N/A	#N/A
Q6P656	Cilia- and flagella-associated protein 161	#N/A	#N/A	#N/A	#N/A
Q6P6C2	RNA demethylase ALKBH5	Nuclear	#N/A	cytosol	#N/A
Q6PCB0	von Willebrand factor A domain-containing protein 1	#N/A	Extracellular Matrix	#N/A	#N/A
Q6PGP7	Tetratricopeptide repeat protein 37	Nuclear	#N/A	cytosol	#N/A
Q6PJT7	Zinc finger CCCH domain-containing protein 14	Nuclear	#N/A	#N/A	#N/A
Q6PKG0	La-related protein 1	Nuclear	#N/A	cytosol	#N/A
Q6PML9	Zinc transporter 9	Nuclear	#N/A	#N/A	#N/A
Q6RW13	Type-1 angiotensin II receptor-associated protein	#N/A	#N/A	#N/A	plasma membrane
Q6UN15	Pre-mRNA 3'-end-processing factor FIP1	Nuclear	#N/A	#N/A	#N/A
Q6UVK1	Chondroitin sulfate proteoglycan 4	Nuclear	Extracellular Matrix	#N/A	plasma membrane
Q6UWP8	Suprabasin	#N/A	#N/A	#N/A	#N/A
Q6UWY5	Olfactomedin-like protein 1	#N/A	#N/A	#N/A	#N/A
Q6UX71	Plexin domain-containing protein 2	Nuclear	#N/A	#N/A	#N/A
Q6UXY8	Transmembrane channel-like protein 5	Nuclear	#N/A	#N/A	plasma membrane
Q6VEQ5	Putative WAS protein family homolog 3;WAS protein family homolog 2	#N/A	#N/A	cytosol	#N/A
Q6WCQ1	Myosin phosphatase Rho-interacting protein	#N/A	#N/A	cytosol	#N/A
Q6WKZ4	Rab11 family-interacting protein 1	#N/A	#N/A	cytosol	#N/A
Q6XQN6	Nicotinate phosphoribosyltransferase	Nuclear	#N/A	cytosol	#N/A
Q6YN16	Hydroxysteroid dehydrogenase-like protein 2	#N/A	#N/A	#N/A	#N/A
Q6YP21	Kynurenine--oxoglutarate transaminase 3	Nuclear	#N/A	cytosol	#N/A
Q6ZMI0	Protein phosphatase 1 regulatory subunit 21	Nuclear	#N/A	#N/A	#N/A
Q6ZMT9	Death domain-containing protein 1	#N/A	#N/A	#N/A	#N/A
Q6ZN66	Guanylate-binding protein 6	#N/A	#N/A	#N/A	#N/A
Q6ZRV2	Protein FAM83H	#N/A	#N/A	cytosol	#N/A
Q6ZTQ4	Cadherin-related family member 3	#N/A	#N/A	#N/A	plasma membrane
Q6ZU80	Centrosomal protein of 128 kDa	#N/A	#N/A	#N/A	#N/A
Q6ZVX7	F-box only protein 50	#N/A	#N/A	#N/A	#N/A
Q709C8	Vacuolar protein sorting-associated protein 13C	#N/A	#N/A	cytosol	#N/A
Q709F0	Acyl-CoA dehydrogenase family member 11	Nuclear	#N/A	#N/A	#N/A
Q70J99	Protein unc-13 homolog D	#N/A	#N/A	cytosol	#N/A
Q7KZ85	Transcription elongation factor SPT6	Nuclear	#N/A	cytosol	plasma membrane
Q7KZF4	Staphylococcal nuclease domain-containing protein 1	Nuclear	#N/A	cytosol	#N/A
Q7KZI7	Serine/threonine-protein kinase MARK2	Nuclear	#N/A	#N/A	plasma membrane
Q7L014	Probable ATP-dependent RNA helicase DDX46	Nuclear	#N/A	#N/A	#N/A
Q7L2E3	ATP-dependent RNA helicase DHX30	#N/A	#N/A	cytosol	#N/A
Q7L576	Cytoplasmic FMR1-interacting protein 1	#N/A	#N/A	#N/A	#N/A
Q7L5N1	COP9 signalosome complex subunit 6	Nuclear	#N/A	#N/A	#N/A
Q7L775	EPM2A-interacting protein 1	Nuclear	#N/A	#N/A	#N/A
Q7L9L4	MOB kinase activator 1B;MOB kinase activator 1A	Nuclear	#N/A	cytosol	#N/A
Q7LBC6	Lysine-specific demethylase 3B	Nuclear	#N/A	#N/A	#N/A
Q7LBR1	Charged multivesicular body protein 1b	Nuclear	#N/A	cytosol	plasma membrane
Q7Z2K6	Endoplasmic reticulum metallopeptidase 1	#N/A	#N/A	#N/A	#N/A
Q7Z2W4	Zinc finger CCCH-type antiviral protein 1	Nuclear	#N/A	cytosol	#N/A
Q7Z2W9	39S ribosomal protein L21, mitochondrial	Nuclear	#N/A	#N/A	#N/A
Q7Z3B4	Nucleoporin p54	Nuclear	#N/A	#N/A	#N/A
Q7Z3D6	D-glutamate cyclase, mitochondrial	#N/A	#N/A	cytosol	#N/A
Q7Z3K3	Pogo transposable element with ZNF domain	Nuclear	#N/A	cytosol	#N/A
Q7Z404	Transmembrane channel-like protein 4	#N/A	#N/A	#N/A	plasma membrane
Q7Z406	Myosin-14	Nuclear	#N/A	#N/A	#N/A
Q7Z434	Mitochondrial antiviral-signaling protein	#N/A	#N/A	#N/A	#N/A
Q7Z4G4	tRNA (guanine(10)-N2)-methyltransferase homolog	Nuclear	#N/A	#N/A	#N/A
Q7Z4L5	Tetratricopeptide repeat protein 21B	#N/A	#N/A	cytosol	#N/A
Q7Z4S6	Kinesin-like protein KIF21A	#N/A	#N/A	cytosol	plasma membrane
Q7Z4T9	Cilia- and flagella-associated protein 91	#N/A	#N/A	#N/A	#N/A
Q7Z4V5	Hepatoma-derived growth factor-related protein 2	Nuclear	#N/A	#N/A	#N/A
Q7Z4W1	L-xylulose reductase	Nuclear	#N/A	#N/A	#N/A
Q7Z591	Microtubule organization protein AKNA	Nuclear	#N/A	cytosol	#N/A
Q7Z5L9	Interferon regulatory factor 2-binding protein 2	Nuclear	#N/A	#N/A	#N/A
Q7Z5V6	Protein phosphatase 1 regulatory subunit 32	#N/A	#N/A	#N/A	#N/A
Q7Z6Z7	E3 ubiquitin-protein ligase HUWE1	Nuclear	#N/A	cytosol	#N/A
Q7Z739	YTH domain-containing family protein 3;YTH domain-containing family protein 1;YTH domain-containing family protein 2	#N/A	#N/A	cytosol	#N/A
Q7Z7H5	Transmembrane emp24 domain-containing protein 4	#N/A	#N/A	#N/A	#N/A
Q86SK9	Stearoyl-CoA desaturase 5	#N/A	#N/A	#N/A	#N/A
Q86U28	Iron-sulfur cluster assembly 2 homolog, mitochondrial	#N/A	#N/A	#N/A	#N/A
Q86U42	Polyadenylate-binding protein 2	Nuclear	#N/A	#N/A	#N/A
Q86UC2	Radial spoke head protein 3 homolog	#N/A	#N/A	cytosol	plasma membrane
Q86UE4	Protein LYRIC	Nuclear	#N/A	#N/A	plasma membrane
Q86UP2	Kinectin	#N/A	#N/A	#N/A	plasma membrane
Q86UP8	General transcription factor II-I repeat domain-containing protein 2A	Nuclear	#N/A	#N/A	#N/A
Q86UT6	NLR family member X1	#N/A	#N/A	#N/A	plasma membrane
Q86V81	THO complex subunit 4	Nuclear	#N/A	#N/A	#N/A
Q86V88	Magnesium-dependent phosphatase 1	Nuclear	#N/A	#N/A	#N/A
Q86VN1	Vacuolar protein-sorting-associated protein 36	Nuclear	#N/A	cytosol	plasma membrane
Q86VP6	Cullin-associated NEDD8-dissociated protein 1	Nuclear	#N/A	cytosol	#N/A
Q86VS8	Protein Hook homolog 3	#N/A	#N/A	cytosol	#N/A
Q86W42	THO complex subunit 6 homolog	Nuclear	#N/A	#N/A	#N/A
Q86WT1	Tetratricopeptide repeat protein 30A	Nuclear	#N/A	#N/A	#N/A
Q86WV6	Stimulator of interferon genes protein	Nuclear	#N/A	cytosol	plasma membrane
Q86X29	Lipolysis-stimulated lipoprotein receptor	#N/A	#N/A	#N/A	plasma membrane
Q86X55	Histone-arginine methyltransferase CARM1	Nuclear	#N/A	cytosol	#N/A
Q86X76	Deaminated glutathione amidase	Nuclear	#N/A	#N/A	#N/A
Q86XP3	ATP-dependent RNA helicase DDX42	Nuclear	#N/A	cytosol	#N/A
Q86XX4	Extracellular matrix protein FRAS1	#N/A	Extracellular Matrix	#N/A	plasma membrane
Q86Y56	Dynein assembly factor 5, axonemal	Nuclear	#N/A	cytosol	#N/A
Q86YP4	Transcriptional repressor p66-alpha	Nuclear	#N/A	#N/A	#N/A
Q8IU81	Interferon regulatory factor 2-binding protein 1	Nuclear	#N/A	#N/A	#N/A
Q8IUD2	ELKS/Rab6-interacting/CAST family member 1	#N/A	#N/A	cytosol	plasma membrane
Q8IUE6	Histone H2A type 2-B	Nuclear	#N/A	#N/A	#N/A
Q8IUR7	Armadillo repeat-containing protein 8	Nuclear	#N/A	cytosol	#N/A
Q8IUX7	Adipocyte enhancer-binding protein 1	Nuclear	Extracellular Matrix	cytosol	#N/A
Q8IV08	Phospholipase D3	Nuclear	#N/A	cytosol	#N/A
Q8IV36	Protein HID1	#N/A	#N/A	cytosol	#N/A
Q8IVF4	Dynein heavy chain 10, axonemal	#N/A	#N/A	#N/A	#N/A
Q8IVT2	Mitotic interactor and substrate of PLK1	#N/A	#N/A	#N/A	plasma membrane
Q8IW45	ATP-dependent (S)-NAD(P)H-hydrate dehydratase	#N/A	#N/A	#N/A	#N/A
Q8IWA5	Choline transporter-like protein 2	#N/A	#N/A	#N/A	plasma membrane
Q8IWL1	Pulmonary surfactant-associated protein A2;Pulmonary surfactant-associated protein A1	#N/A	#N/A	#N/A	#N/A
Q8IWX8	Calcium homeostasis endoplasmic reticulum protein	#N/A	#N/A	#N/A	#N/A
Q8IX01	SURP and G-patch domain-containing protein 2	Nuclear	#N/A	#N/A	#N/A
Q8IX12	Cell division cycle and apoptosis regulator protein 1	Nuclear	#N/A	#N/A	#N/A
Q8IXB1	DnaJ homolog subfamily C member 10	#N/A	#N/A	#N/A	#N/A
Q8IXI2	Mitochondrial Rho GTPase 1	#N/A	#N/A	#N/A	#N/A
Q8IXM2	Chromatin complexes subunit BAP18	Nuclear	#N/A	cytosol	#N/A
Q8IY17	Neuropathy target esterase	#N/A	#N/A	cytosol	#N/A
Q8IY67	Ribonucleoprotein PTB-binding 1	Nuclear	#N/A	#N/A	#N/A
Q8IYB3	Serine/arginine repetitive matrix protein 1	Nuclear	#N/A	#N/A	#N/A
Q8IYI6	Exocyst complex component 8	#N/A	#N/A	cytosol	#N/A
Q8IYT3	Coiled-coil domain-containing protein 170	#N/A	#N/A	#N/A	#N/A
Q8IYY4	Zinc finger protein DZIP1L	Nuclear	#N/A	#N/A	#N/A
Q8IZ83	Aldehyde dehydrogenase family 16 member A1	#N/A	#N/A	#N/A	#N/A
Q8IZH2	5'-3' exoribonuclease 1	Nuclear	#N/A	cytosol	plasma membrane
Q8IZP0	Abl interactor 1	Nuclear	#N/A	#N/A	plasma membrane
Q8IZQ5	Selenoprotein H	Nuclear	#N/A	#N/A	#N/A
Q8N129	Protein canopy homolog 4	#N/A	#N/A	#N/A	#N/A
Q8N163	Cell cycle and apoptosis regulator protein 2	Nuclear	#N/A	#N/A	#N/A
Q8N1F7	Nuclear pore complex protein Nup93	Nuclear	#N/A	#N/A	#N/A
Q8N1G4	Leucine-rich repeat-containing protein 47	Nuclear	#N/A	#N/A	#N/A
Q8N283	Ankyrin repeat domain-containing protein 35	Nuclear	#N/A	#N/A	plasma membrane
Q8N2F6	Armadillo repeat-containing protein 10	#N/A	#N/A	#N/A	#N/A
Q8N2S1	Latent-transforming growth factor beta-binding protein 4	#N/A	Extracellular Matrix	#N/A	#N/A
Q8N335	Glycerol-3-phosphate dehydrogenase 1-like protein	#N/A	#N/A	cytosol	plasma membrane
Q8N392	Rho GTPase-activating protein 18	Nuclear	#N/A	cytosol	plasma membrane
Q8N3U4	Cohesin subunit SA-2	Nuclear	#N/A	#N/A	#N/A
Q8N4C8	Misshapen-like kinase 1	#N/A	#N/A	#N/A	#N/A
Q8N5A5	Zinc finger CCCH-type with G patch domain-containing protein	Nuclear	#N/A	#N/A	plasma membrane
Q8N5M9	Protein jagunal homolog 1	Nuclear	#N/A	#N/A	#N/A
Q8N684	Cleavage and polyadenylation specificity factor subunit 7	Nuclear	#N/A	cytosol	#N/A
Q8N6H7	ADP-ribosylation factor GTPase-activating protein 2	#N/A	#N/A	cytosol	plasma membrane
Q8N766	ER membrane protein complex subunit 1	#N/A	#N/A	#N/A	#N/A
Q8N7U6	EF-hand domain-containing family member B	#N/A	#N/A	cytosol	#N/A
Q8N8S7	Protein enabled homolog	#N/A	#N/A	cytosol	plasma membrane
Q8N9W5	Dynein assembly factor 3, axonemal	Nuclear	#N/A	#N/A	#N/A
Q8NA54	IQ and ubiquitin-like domain-containing protein	Nuclear	#N/A	cytosol	#N/A
Q8NBF2	NHL repeat-containing protein 2	Nuclear	#N/A	cytosol	#N/A
Q8NBJ4	Golgi membrane protein 1	#N/A	#N/A	#N/A	plasma membrane
Q8NBJ5	Procollagen galactosyltransferase 1	#N/A	#N/A	#N/A	#N/A
Q8NBJ7	Inactive C-alpha-formylglycine-generating enzyme 2	#N/A	#N/A	#N/A	#N/A
Q8NBN7	Retinol dehydrogenase 13	#N/A	#N/A	cytosol	#N/A
Q8NBQ5	Estradiol 17-beta-dehydrogenase 11	#N/A	#N/A	#N/A	#N/A
Q8NBS9	Thioredoxin domain-containing protein 5	#N/A	#N/A	#N/A	#N/A
Q8NBX0	Saccharopine dehydrogenase-like oxidoreductase	Nuclear	#N/A	#N/A	#N/A
Q8NC51	Plasminogen activator inhibitor 1 RNA-binding protein	Nuclear	#N/A	cytosol	#N/A
Q8NC56	LEM domain-containing protein 2	Nuclear	#N/A	#N/A	#N/A
Q8NCN5	Pyruvate dehydrogenase phosphatase regulatory subunit, mitochondrial	#N/A	#N/A	#N/A	#N/A
Q8NCW5	NAD(P)H-hydrate epimerase	Nuclear	#N/A	cytosol	#N/A
Q8ND56	Protein LSM14 homolog A	#N/A	#N/A	cytosol	#N/A
Q8NDH3	Probable aminopeptidase NPEPL1	Nuclear	#N/A	cytosol	#N/A
Q8NE71	ATP-binding cassette sub-family F member 1	Nuclear	#N/A	cytosol	#N/A
Q8NE86	Calcium uniporter protein, mitochondrial	#N/A	#N/A	#N/A	#N/A
Q8NEU8	DCC-interacting protein 13-beta	Nuclear	#N/A	#N/A	plasma membrane
Q8NF37	Lysophosphatidylcholine acyltransferase 1	#N/A	#N/A	#N/A	plasma membrane
Q8NF91	Nesprin-1	Nuclear	#N/A	#N/A	plasma membrane
Q8NFH3	Nucleoporin Nup43	Nuclear	#N/A	cytosol	#N/A
Q8NFH5	Nucleoporin NUP35	Nuclear	#N/A	#N/A	plasma membrane
Q8NFU3	Thiosulfate:glutathione sulfurtransferase	Nuclear	#N/A	cytosol	#N/A
Q8NFV4	Protein ABHD11	#N/A	#N/A	#N/A	#N/A
Q8TAE6	Protein phosphatase 1 regulatory subunit 14C	#N/A	#N/A	#N/A	#N/A
Q8TAQ2	SWI/SNF complex subunit SMARCC2	Nuclear	#N/A	#N/A	#N/A
Q8TAV3	Cytochrome P450 2W1	#N/A	#N/A	#N/A	plasma membrane
Q8TB22	Spermatogenesis-associated protein 20	Nuclear	#N/A	#N/A	#N/A
Q8TB61	Adenosine 3'-phospho 5'-phosphosulfate transporter 1	#N/A	#N/A	#N/A	#N/A
Q8TBC4	NEDD8-activating enzyme E1 catalytic subunit	Nuclear	#N/A	cytosol	plasma membrane
Q8TBY9	Cilia- and flagella-associated protein 251	#N/A	#N/A	cytosol	plasma membrane
Q8TC05	Nuclear protein MDM1	Nuclear	#N/A	cytosol	#N/A
Q8TC12	Retinol dehydrogenase 11	#N/A	#N/A	#N/A	#N/A
Q8TC44	POC1 centriolar protein homolog B	#N/A	#N/A	#N/A	#N/A
Q8TC71	Mitochondria-eating protein	#N/A	#N/A	#N/A	#N/A
Q8TCJ2	Dolichyl-diphosphooligosaccharide--protein glycosyltransferase subunit STT3B	#N/A	#N/A	#N/A	#N/A
Q8TCS8	Polyribonucleotide nucleotidyltransferase 1, mitochondrial	Nuclear	#N/A	cytosol	#N/A
Q8TD06	Anterior gradient protein 3	#N/A	#N/A	#N/A	#N/A
Q8TD19	Serine/threonine-protein kinase Nek9	Nuclear	#N/A	#N/A	#N/A
Q8TD55	Pleckstrin homology domain-containing family O member 2	Nuclear	#N/A	cytosol	plasma membrane
Q8TDL5	BPI fold-containing family B member 1	#N/A	#N/A	#N/A	#N/A
Q8TDP1	Ribonuclease H2 subunit C	Nuclear	#N/A	#N/A	#N/A
Q8TDZ2	[F-actin]-monooxygenase MICAL1	#N/A	#N/A	#N/A	plasma membrane
Q8TE73	Dynein heavy chain 5, axonemal	#N/A	#N/A	#N/A	#N/A
Q8TE77	Protein phosphatase Slingshot homolog 3	Nuclear	#N/A	cytosol	plasma membrane
Q8TEM1	Nuclear pore membrane glycoprotein 210	Nuclear	#N/A	#N/A	#N/A
Q8TEQ6	Gem-associated protein 5	Nuclear	#N/A	cytosol	#N/A
Q8TES7	Fas-binding factor 1	#N/A	#N/A	#N/A	#N/A
Q8TEX9	Importin-4	Nuclear	#N/A	cytosol	#N/A
Q8TF05	Serine/threonine-protein phosphatase 4 regulatory subunit 1	Nuclear	#N/A	#N/A	#N/A
Q8TF09	Dynein light chain roadblock-type 2	#N/A	#N/A	#N/A	#N/A
Q8WU79	Stromal membrane-associated protein 2	Nuclear	#N/A	cytosol	#N/A
Q8WUA2	Peptidyl-prolyl cis-trans isomerase-like 4	Nuclear	#N/A	cytosol	#N/A
Q8WUM0	Nuclear pore complex protein Nup133	Nuclear	#N/A	#N/A	#N/A
Q8WUM4	Programmed cell death 6-interacting protein	#N/A	#N/A	cytosol	plasma membrane
Q8WVF1	Protein OSCP1	Nuclear	#N/A	#N/A	plasma membrane
Q8WVJ2	NudC domain-containing protein 2	Nuclear	#N/A	cytosol	#N/A
Q8WVM8	Sec1 family domain-containing protein 1	#N/A	#N/A	#N/A	plasma membrane
Q8WVV4	Protein POF1B	Nuclear	#N/A	#N/A	#N/A
Q8WW12	PEST proteolytic signal-containing nuclear protein	Nuclear	#N/A	#N/A	#N/A
Q8WWI1	LIM domain only protein 7	Nuclear	#N/A	cytosol	plasma membrane
Q8WWM7	Ataxin-2-like protein	Nuclear	#N/A	cytosol	#N/A
Q8WWP7	GTPase IMAP family member 1	#N/A	#N/A	#N/A	#N/A
Q8WWQ0	PH-interacting protein	Nuclear	#N/A	#N/A	#N/A
Q8WWY3	U4/U6 small nuclear ribonucleoprotein Prp31	Nuclear	#N/A	#N/A	#N/A
Q8WX93	Palladin	Nuclear	#N/A	cytosol	plasma membrane
Q8WXF1	Paraspeckle component 1	Nuclear	#N/A	#N/A	#N/A
Q8WXH0	Nesprin-2	Nuclear	#N/A	#N/A	plasma membrane
Q8WXI9	Transcriptional repressor p66-beta	Nuclear	#N/A	#N/A	#N/A
Q8WXW3	Progesterone-induced-blocking factor 1	Nuclear	#N/A	#N/A	#N/A
Q8WXX0	Dynein heavy chain 7, axonemal	#N/A	#N/A	cytosol	#N/A
Q8WXX5	DnaJ homolog subfamily C member 9	Nuclear	#N/A	cytosol	plasma membrane
Q8WYA0	Intraflagellar transport protein 81 homolog	#N/A	#N/A	cytosol	#N/A
Q8WYR4	Radial spoke head 1 homolog	Nuclear	#N/A	cytosol	#N/A
Q8WZ42	Titin	Nuclear	#N/A	#N/A	#N/A
Q8WZA9	Immunity-related GTPase family Q protein	#N/A	#N/A	#N/A	#N/A
Q92499	ATP-dependent RNA helicase DDX1	Nuclear	#N/A	cytosol	#N/A
Q92506	Estradiol 17-beta-dehydrogenase 8	#N/A	#N/A	#N/A	plasma membrane
Q92522	Histone H1x	Nuclear	#N/A	#N/A	#N/A
Q92530	Proteasome inhibitor PI31 subunit	#N/A	#N/A	cytosol	#N/A
Q92538	Golgi-specific brefeldin A-resistance guanine nucleotide exchange factor 1	#N/A	#N/A	#N/A	#N/A
Q92541	RNA polymerase-associated protein RTF1 homolog	Nuclear	#N/A	cytosol	#N/A
Q92542	Nicastrin	#N/A	#N/A	cytosol	plasma membrane
Q92544	Transmembrane 9 superfamily member 4	#N/A	#N/A	#N/A	#N/A
Q92556	Engulfment and cell motility protein 1	#N/A	#N/A	#N/A	plasma membrane
Q92572	AP-3 complex subunit sigma-1	#N/A	#N/A	#N/A	#N/A
Q92575	UBX domain-containing protein 4	Nuclear	#N/A	cytosol	#N/A
Q92597	Protein NDRG1	Nuclear	#N/A	cytosol	plasma membrane
Q92599	Septin-8	#N/A	#N/A	#N/A	#N/A
Q92609	TBC1 domain family member 5	#N/A	#N/A	cytosol	#N/A
Q92614	Unconventional myosin-XVIIIa	#N/A	#N/A	#N/A	#N/A
Q92615	La-related protein 4B	Nuclear	#N/A	cytosol	#N/A
Q92616	eIF-2-alpha kinase activator GCN1	#N/A	#N/A	cytosol	#N/A
Q92621	Nuclear pore complex protein Nup205	Nuclear	#N/A	#N/A	#N/A
Q92623	Tetratricopeptide repeat protein 9A	Nuclear	#N/A	#N/A	#N/A
Q92626	Peroxidasin homolog	#N/A	Extracellular Matrix	#N/A	#N/A
Q92629	Delta-sarcoglycan	#N/A	#N/A	#N/A	plasma membrane
Q92643	GPI-anchor transamidase	#N/A	#N/A	#N/A	#N/A
Q92686	Neurogranin	Nuclear	#N/A	#N/A	plasma membrane
Q92692	Nectin-2	Nuclear	#N/A	#N/A	plasma membrane
Q92734	Protein TFG	#N/A	#N/A	cytosol	#N/A
Q92747	Actin-related protein 2/3 complex subunit 1A	Nuclear	#N/A	cytosol	plasma membrane
Q92769	Histone deacetylase 2	Nuclear	#N/A	#N/A	#N/A
Q92797	Symplekin	Nuclear	#N/A	cytosol	plasma membrane
Q92817	Envoplakin	#N/A	#N/A	cytosol	plasma membrane
Q92820	Gamma-glutamyl hydrolase	Nuclear	#N/A	#N/A	#N/A
Q92841	Probable ATP-dependent RNA helicase DDX17	Nuclear	#N/A	cytosol	#N/A
Q92845	Kinesin-associated protein 3	Nuclear	#N/A	#N/A	plasma membrane
Q92878	DNA repair protein RAD50	Nuclear	#N/A	#N/A	#N/A
Q92879	CUGBP Elav-like family member 1	Nuclear	#N/A	#N/A	#N/A
Q92882	Osteoclast-stimulating factor 1	#N/A	#N/A	cytosol	#N/A
Q92888	Rho guanine nucleotide exchange factor 1	#N/A	#N/A	cytosol	plasma membrane
Q92890	Ubiquitin recognition factor in ER-associated degradation protein 1	Nuclear	#N/A	cytosol	#N/A
Q92896	Golgi apparatus protein 1	#N/A	Extracellular Matrix	#N/A	#N/A
Q92900	Regulator of nonsense transcripts 1	Nuclear	#N/A	cytosol	#N/A
Q92917	G-patch domain and KOW motifs-containing protein	Nuclear	#N/A	#N/A	#N/A
Q92930	Ras-related protein Rab-8B	Nuclear	#N/A	#N/A	plasma membrane
Q92945	Far upstream element-binding protein 2	Nuclear	#N/A	#N/A	#N/A
Q92947	Glutaryl-CoA dehydrogenase, mitochondrial	#N/A	#N/A	#N/A	#N/A
Q92973	Transportin-1	Nuclear	#N/A	cytosol	#N/A
Q92974	Rho guanine nucleotide exchange factor 2	#N/A	#N/A	#N/A	plasma membrane
Q93008	Probable ubiquitin carboxyl-terminal hydrolase FAF-X	Nuclear	#N/A	cytosol	#N/A
Q93009	Ubiquitin carboxyl-terminal hydrolase 7	Nuclear	#N/A	cytosol	#N/A
Q93034	Cullin-5	#N/A	#N/A	cytosol	#N/A
Q93052	Lipoma-preferred partner	Nuclear	#N/A	cytosol	plasma membrane
Q93062	RNA-binding protein with multiple splicing	Nuclear	#N/A	cytosol	#N/A
Q93084	Sarcoplasmic/endoplasmic reticulum calcium ATPase 3	Nuclear	#N/A	#N/A	#N/A
Q969G3	SWI/SNF-related matrix-associated actin-dependent regulator of chromatin subfamily E member 1	Nuclear	#N/A	#N/A	#N/A
Q969G5	Caveolae-associated protein 3	#N/A	#N/A	cytosol	plasma membrane
Q969H8	Myeloid-derived growth factor	#N/A	#N/A	#N/A	#N/A
Q969P0	Immunoglobulin superfamily member 8	#N/A	#N/A	#N/A	plasma membrane
Q969S9	Ribosome-releasing factor 2, mitochondrial	Nuclear	#N/A	#N/A	#N/A
Q969V3	Nicalin	Nuclear	#N/A	#N/A	#N/A
Q969V4	Tektin-1	Nuclear	#N/A	#N/A	#N/A
Q969X5	Endoplasmic reticulum-Golgi intermediate compartment protein 1	Nuclear	#N/A	#N/A	#N/A
Q96A33	Coiled-coil domain-containing protein 47	#N/A	#N/A	#N/A	#N/A
Q96A65	Exocyst complex component 4	Nuclear	#N/A	cytosol	plasma membrane
Q96AC1	Fermitin family homolog 2	Nuclear	#N/A	cytosol	plasma membrane
Q96AE4	Far upstream element-binding protein 1	Nuclear	#N/A	#N/A	#N/A
Q96AP7	Endothelial cell-selective adhesion molecule	#N/A	#N/A	cytosol	plasma membrane
Q96AQ6	Pre-B-cell leukemia transcription factor-interacting protein 1	Nuclear	#N/A	cytosol	#N/A
Q96AY3	Peptidyl-prolyl cis-trans isomerase FKBP10	#N/A	#N/A	#N/A	#N/A
Q96BW5	Phosphotriesterase-related protein	Nuclear	#N/A	cytosol	#N/A
Q96C19	EF-hand domain-containing protein D2	#N/A	#N/A	cytosol	#N/A
Q96C23	Aldose 1-epimerase	Nuclear	#N/A	#N/A	#N/A
Q96C74	Ropporin-1-like protein	#N/A	#N/A	#N/A	#N/A
Q96C86	m7GpppX diphosphatase	Nuclear	#N/A	cytosol	#N/A
Q96CD0	F-box/LRR-repeat protein 8	Nuclear	#N/A	cytosol	#N/A
Q96CF2	Charged multivesicular body protein 4c	Nuclear	#N/A	cytosol	plasma membrane
Q96CN5	Leucine-rich repeat-containing protein 45	Nuclear	#N/A	cytosol	plasma membrane
Q96CN7	Isochorismatase domain-containing protein 1	#N/A	#N/A	#N/A	#N/A
Q96CS3	FAS-associated factor 2	#N/A	#N/A	#N/A	#N/A
Q96CT7	Coiled-coil domain-containing protein 124	Nuclear	#N/A	cytosol	plasma membrane
Q96CV9	Optineurin	Nuclear	#N/A	cytosol	#N/A
Q96CW1	AP-2 complex subunit mu	#N/A	#N/A	#N/A	plasma membrane
Q96CW5	Gamma-tubulin complex component 3	#N/A	#N/A	#N/A	#N/A
Q96CX2	BTB/POZ domain-containing protein KCTD12	#N/A	#N/A	#N/A	plasma membrane
Q96D71	RalBP1-associated Eps domain-containing protein 1	#N/A	#N/A	cytosol	plasma membrane
Q96DA6	Mitochondrial import inner membrane translocase subunit TIM14	#N/A	#N/A	#N/A	#N/A
Q96DE0	U8 snoRNA-decapping enzyme	Nuclear	#N/A	#N/A	#N/A
Q96DI7	U5 small nuclear ribonucleoprotein 40 kDa protein	Nuclear	#N/A	cytosol	#N/A
Q96DT5	Dynein heavy chain 11, axonemal	#N/A	#N/A	#N/A	#N/A
Q96DV4	39S ribosomal protein L38, mitochondrial	#N/A	#N/A	#N/A	#N/A
Q96EP5	DAZ-associated protein 1	Nuclear	#N/A	cytosol	#N/A
Q96EY1	DnaJ homolog subfamily A member 3, mitochondrial	Nuclear	#N/A	cytosol	plasma membrane
Q96EY7	Pentatricopeptide repeat domain-containing protein 3, mitochondrial	Nuclear	#N/A	cytosol	plasma membrane
Q96FS4	Signal-induced proliferation-associated protein 1	Nuclear	#N/A	#N/A	plasma membrane
Q96FV0	Leucine-rich repeat-containing protein 46	#N/A	#N/A	cytosol	#N/A
Q96FV2	Secernin-2	Nuclear	#N/A	#N/A	#N/A
Q96FV9	THO complex subunit 1	Nuclear	#N/A	#N/A	#N/A
Q96FW1	Ubiquitin thioesterase OTUB1	Nuclear	#N/A	cytosol	#N/A
Q96FZ7	Charged multivesicular body protein 6	Nuclear	#N/A	#N/A	plasma membrane
Q96G03	Phosphoglucomutase-2	#N/A	#N/A	#N/A	#N/A
Q96GD0	Pyridoxal phosphate phosphatase	#N/A	#N/A	cytosol	plasma membrane
Q96GQ7	Probable ATP-dependent RNA helicase DDX27	Nuclear	#N/A	#N/A	#N/A
Q96GY0	Zinc finger C2HC domain-containing protein 1A	#N/A	#N/A	cytosol	#N/A
Q96H79	Zinc finger CCCH-type antiviral protein 1-like	#N/A	#N/A	cytosol	#N/A
Q96HC4	PDZ and LIM domain protein 5	Nuclear	#N/A	cytosol	plasma membrane
Q96HE7	ERO1-like protein alpha	#N/A	#N/A	#N/A	#N/A
Q96HP0	Dedicator of cytokinesis protein 6	#N/A	#N/A	cytosol	#N/A
Q96HS1	Serine/threonine-protein phosphatase PGAM5, mitochondrial	#N/A	#N/A	#N/A	#N/A
Q96HY6	DDRGK domain-containing protein 1	Nuclear	#N/A	#N/A	#N/A
Q96I15	Selenocysteine lyase	#N/A	#N/A	cytosol	#N/A
Q96I24	Far upstream element-binding protein 3	Nuclear	#N/A	cytosol	#N/A
Q96I99	Succinate--CoA ligase [GDP-forming] subunit beta, mitochondrial	#N/A	#N/A	#N/A	plasma membrane
Q96IJ6	Mannose-1-phosphate guanyltransferase alpha	Nuclear	#N/A	#N/A	#N/A
Q96IU4	Protein ABHD14B	Nuclear	#N/A	cytosol	#N/A
[truncated: 549 more rows]
